# Supplementary material for: Analysis of sea-island cotton and upland cotton in response to Verticillium dahliae infection by RNA sequencing
Source: BMC Genomics. 2013 Dec 5;14:852. doi: 10.1186/1471-2164-14-852 (PMC3878982; doi:10.1186/1471-2164-14-852)
Supplement: Additional file 1 — The distribution of different expression genes in MapMan software function annotation. Note: column 1 showed BinCode ID. Column 2 meant the bin name of corresponding Bincode id or metabolic pathways name. [file 1471-2164-14-852-S1.xls]

## Sheet: MapManExport
BinCode	BinName	id	type	description
1.1.5.2	PS.lightreaction.other electron carrier (ox/red).ferredoxin	unigene23981_kv-1	Transcript	weakly similar to ( 139) AT1G02180 | Symbols: | ferredoxin-related | chr1:413619-414505 REVERSEmoderately similar to ( 224) loc_os08g35710 12008.m07560 protein expressed protein size 1243 gap 0 0%
13.2.3.1.1	amino acid metabolism.degradation.aspartate family.asparagine.L-asparaginase	unigene60604_kv-1	Transcript	moderately similar to ( 499) AT3G16150 | Symbols: | L-asparaginase, putative / L-asparagine amidohydrolase, putative | chr3:5471794-5473033 FORWARDmoderately similar to ( 331) ASPG_LUPLU L-asparaginase precursor (EC 3.5.1.1) (L-asparagine amidohydrolase) [Contains: L-asparaginase subunit alpha; L-asparaginase subunit beta] - Lupinus luteus (European yellow lupin)moderately similar to ( 448) loc_o…
13.2.3.5	amino acid metabolism.degradation.aspartate family.lysine	unigene26719_kv-1	Transcript	moderately similar to ( 324) AT2G37210 | Symbols: | Encodes a protein of unknown function. It has been crystallized and shown to be structurally almost identical to the protein encoded by At5g11950. | chr2:15624253-15626834 REVERSEmoderately similar to ( 316) loc_os02g41770 12002.m09214 protein carboxy-lyase, putative size 1054 gap 0 0%
13.2.3.4.1	amino acid metabolism.degradation.aspartate family.methionine.methionine gamma-lyase	unigene56082_kv-1	Transcript	highly similar to ( 650) AT1G64660 | Symbols: ATMGL | ATMGL (ARABIDOPSIS THALIANA METHIONINE GAMMA-LYASE); catalytic/ methionine gamma-lyase | chr1:24028977-24030537 FORWARDhighly similar to ( 597) loc_os10g37340 12010.m06527 protein O-succinylhomoserine sulfhydrylase, putative, expressed size 1425 gap 0 0%
13.2.2.3	amino acid metabolism.degradation.glutamate family.arginine	unigene27060_kv-1	Transcript	highly similar to ( 899) AT4G34710 | Symbols: ADC2, SPE2, ATADC2 | ADC2 (ARGININE DECARBOXYLASE 2); arginine decarboxylase | chr4:16560315-16562450 REVERSEhighly similar to ( 926) SPE1_PEA Arginine decarboxylase (EC 4.1.1.19) (ARGDC) (ADC) - Pisum sativum (Garden pea)highly similar to ( 777) loc_os06g04070 12006.m05138 protein arginine decarboxylase, putative, expressed size 2902 gap 0 0%
13.2.2.3	amino acid metabolism.degradation.glutamate family.arginine	unigene49977_kv-1	Transcript	weakly similar to ( 184) AT2G16500 | Symbols: ADC1, ARGDC1, ARGDC, SPE1 | ADC1 (ARGININE DECARBOXYLASE 1); arginine decarboxylase | chr2:7150796-7152904 REVERSEweakly similar to ( 195) SPE1_PEA Arginine decarboxylase (EC 4.1.1.19) (ARGDC) (ADC) - Pisum sativum (Garden pea)weakly similar to ( 167) loc_os06g04070 12006.m05138 protein arginine decarboxylase, putative, expressed size 446 gap 0 0%
13.2.2.3	amino acid metabolism.degradation.glutamate family.arginine	unigene7907_kv-1	Transcript	weakly similar to ( 162) AT4G34710 | Symbols: ADC2, SPE2, ATADC2 | ADC2 (ARGININE DECARBOXYLASE 2); arginine decarboxylase | chr4:16560315-16562450 REVERSEweakly similar to ( 183) SPE1_SOYBN Arginine decarboxylase (EC 4.1.1.19) (ARGDC) (ADC) - Glycine max (Soybean)weakly similar to ( 127) loc_os06g04070 12006.m05138 protein arginine decarboxylase, putative, expressed size 558 gap 0 0%
13.99	amino acid metabolism.misc	unigene50955_kv-1	Transcript	weakly similar to ( 136) AT4G22780 | Symbols: ACR7 | ACR7; amino acid binding | chr4:11968696-11970956 REVERSEweakly similar to ( 129) loc_os08g02500 12008.m04394 protein ACR8, putative size 274 gap 0 0%
13.99	amino acid metabolism.misc	cl1071.contig1_kv-1	Transcript	moderately similar to ( 432) AT1G12420 | Symbols: ACR8 | ACR8; amino acid binding | chr1:4226673-4228917 REVERSEmoderately similar to ( 330) loc_os08g02500 12008.m04394 protein ACR8, putative size 1787 gap 0 0%
13.99	amino acid metabolism.misc	unigene50954_kv-1	Transcript	weakly similar to ( 166) AT1G12420 | Symbols: ACR8 | ACR8; amino acid binding | chr1:4226673-4228917 REVERSEweakly similar to ( 164) loc_os08g02500 12008.m04394 protein ACR8, putative size 632 gap 0 0%
13.99	amino acid metabolism.misc	unigene51220_kv-1	Transcript	moderately similar to ( 323) AT1G12420 | Symbols: ACR8 | ACR8; amino acid binding | chr1:4226673-4228917 REVERSEmoderately similar to ( 273) loc_os08g02500 12008.m04394 protein ACR8, putative size 1072 gap 0 0%
13.1.3.1	amino acid metabolism.synthesis.aspartate family.asparagine	unigene50730_kv-1	Transcript	weakly similar to ( 138) AT5G10240 | Symbols: ASN3 | ASN3 (ASPARAGINE SYNTHETASE 3); asparagine synthase (glutamine-hydrolyzing) | chr5:3212934-3216418 REVERSEweakly similar to ( 142) ASNS_ASPOF Asparagine synthetase [glutamine-hydrolyzing] (EC 6.3.5.4) (AS) - Asparagus officinalis (Garden asparagus)weakly similar to ( 137) loc_os06g15420 12006.m06255 protein asparagine synthetase, putative, expr…
13.1.3.5.5	amino acid metabolism.synthesis.aspartate family.lysine.diaminopimelate decarboxylase	unigene55914_kv-1	Transcript	moderately similar to ( 356) DCOR_CAPAN Ornithine decarboxylase (EC 4.1.1.17) (ODC) (CaODC1) (CapODC) - Capsicum annuum (Bell pepper)moderately similar to ( 297) loc_os09g37120 12009.m06660 protein ornithine decarboxylase, putative, expressed size 1412 gap 0 0%
13.1.3.4	amino acid metabolism.synthesis.aspartate family.methionine	cl1065.contig1_kv-1	Transcript	highly similar to ( 723) AT1G02500 | Symbols: SAM1, SAM-1, MAT1 | SAM1 (S-ADENOSYLMETHIONINE SYNTHETASE 1); methionine adenosyltransferase | chr1:519037-520218 FORWARDhighly similar to ( 743) METL_CATRO S-adenosylmethionine synthetase 2 (EC 2.5.1.6) (Methionine adenosyltransferase 2) (AdoMet synthetase 2) - Catharanthus roseus (Rosy periwinkle) (Madagascar periwinkle)highly similar to ( 715) loc_…
13.1.3.4	amino acid metabolism.synthesis.aspartate family.methionine	unigene27064_kv-1	Transcript	highly similar to ( 726) AT4G01850 | Symbols: SAM-2, MAT2 | SAM-2 (S-ADENOSYLMETHIONINE SYNTHETASE 2); methionine adenosyltransferase | chr4:796298-797479 REVERSEhighly similar to ( 740) METL_CATRO S-adenosylmethionine synthetase 2 (EC 2.5.1.6) (Methionine adenosyltransferase 2) (AdoMet synthetase 2) - Catharanthus roseus (Rosy periwinkle) (Madagascar periwinkle)highly similar to ( 724) loc_os01g…
13.1.1.2.1	amino acid metabolism.synthesis.central amino acid metabolism.aspartate.aspartate aminotransferase	unigene33015_kv-1	Transcript	highly similar to ( 639) AT5G11520 | Symbols: ASP3, YLS4 | ASP3 (ASPARTATE AMINOTRANSFERASE 3); L-aspartate:2-oxoglutarate aminotransferase | chr5:3685257-3687721 REVERSEhighly similar to ( 611) AATC_ORYSA Aspartate aminotransferase, cytoplasmic (EC 2.6.1.1) (Transaminase A) - Oryza sativa (Rice)highly similar to ( 624) loc_os01g55540 12001.m43201 protein aspartate aminotransferase, cytoplasmic, …
13.1.1.1.1	amino acid metabolism.synthesis.central amino acid metabolism.GABA.Glutamate decarboxylase	unigene18183_kv-1	Transcript	weakly similar to ( 147) AT2G02000 | Symbols: GAD3 | GAD3 (glutamate decarboxylase 3); calmodulin binding | chr2:469505-471997 REVERSEweakly similar to ( 140) DCE_PETHY Glutamate decarboxylase (EC 4.1.1.15) (GAD) - Petunia hybrida (Petunia)weakly similar to ( 128) loc_os03g13300 12003.m06776 protein glutamate decarboxylase, putative, expressed size 538 gap 0 0%
13.1.1.1.1	amino acid metabolism.synthesis.central amino acid metabolism.GABA.Glutamate decarboxylase	unigene65756_kv-1	Transcript	weakly similar to ( 159) AT2G02010 | Symbols: GAD4 | GAD4 (glutamate decarboxylase 4); calmodulin binding | chr2:474375-476495 REVERSEweakly similar to ( 157) DCE_PETHY Glutamate decarboxylase (EC 4.1.1.15) (GAD) - Petunia hybrida (Petunia)weakly similar to ( 152) loc_os03g13300 12003.m06776 protein glutamate decarboxylase, putative, expressed size 369 gap 0 0%
13.1.1.1.1	amino acid metabolism.synthesis.central amino acid metabolism.GABA.Glutamate decarboxylase	unigene23721_kv-1	Transcript	moderately similar to ( 303) AT5G17330 | Symbols: GAD, GAD1 | GAD; calmodulin binding / glutamate decarboxylase | chr5:5711141-5714839 FORWARDmoderately similar to ( 301) DCE_PETHY Glutamate decarboxylase (EC 4.1.1.15) (GAD) - Petunia hybrida (Petunia)moderately similar to ( 299) loc_os03g13300 12003.m06776 protein glutamate decarboxylase, putative, expressed size 740 gap 0 0%
13.1.1.1.1	amino acid metabolism.synthesis.central amino acid metabolism.GABA.Glutamate decarboxylase	unigene23792_kv-1	Transcript	highly similar to ( 578) AT2G02010 | Symbols: GAD4 | GAD4 (glutamate decarboxylase 4); calmodulin binding | chr2:474375-476495 REVERSEhighly similar to ( 577) DCE_PETHY Glutamate decarboxylase (EC 4.1.1.15) (GAD) - Petunia hybrida (Petunia)highly similar to ( 561) loc_os03g51080 12003.m10089 protein glutamate decarboxylase, putative, expressed size 1287 gap 0 0%
13.1.5.2.41	amino acid metabolism.synthesis.serine-glycine-cysteine group.glycine.sarcosine oxidase	unigene58017_kv-1	Transcript	highly similar to ( 604) AT2G24580 | Symbols: | sarcosine oxidase family protein | chr2:10444928-10446178 REVERSEmoderately similar to ( 409) loc_os12g35890 12012.m07382 protein sarcosine oxidase, putative, expressed size 1453 gap 0 0%
24	Biodegradation of Xenobiotics	cl761.contig1_kv-1	Transcript	highly similar to ( 543) AT3G63010 | Symbols: ATGID1B, GID1B | GID1B (GA INSENSITIVE DWARF1B); hydrolase | chr3:23289717-23290998 FORWARDmoderately similar to ( 418) GID1_ORYSA Gibberellin receptor GID1 (EC 3.-.-.-) (Gibberellin-insensitive dwarf protein 1) (Protein GIBBERELLIN INSENSITIVE DWARF1) - Oryza sativa (Rice)moderately similar to ( 418) loc_os05g33730 12005.m07605 protein gibberellin re…
24	Biodegradation of Xenobiotics	cl4872.contig1_kv-1	Transcript	weakly similar to ( 182) AT5G06570 | Symbols: | hydrolase | chr5:2008075-2011013 REVERSEweakly similar to ( 123) GID1_ORYSA Gibberellin receptor GID1 (EC 3.-.-.-) (Gibberellin-insensitive dwarf protein 1) (Protein GIBBERELLIN INSENSITIVE DWARF1) - Oryza sativa (Rice)moderately similar to ( 347) loc_os05g33940 12005.m07626 protein hsr203J, putative, expressed size 1263 gap 0 0%
24	Biodegradation of Xenobiotics	unigene3786_kv-1	Transcript	moderately similar to ( 345) AT1G68620 | Symbols: | hydrolase | chr1:25766018-25767028 FORWARDweakly similar to ( 134) GID1_ORYSA Gibberellin receptor GID1 (EC 3.-.-.-) (Gibberellin-insensitive dwarf protein 1) (Protein GIBBERELLIN INSENSITIVE DWARF1) - Oryza sativa (Rice)moderately similar to ( 362) loc_os03g15270 12003.m06964 protein prMC3, putative, expressed size 1259 gap 0 0%
24	Biodegradation of Xenobiotics	cl5207.contig1_kv-1	Transcript	highly similar to ( 568) AT3G63010 | Symbols: ATGID1B, GID1B | GID1B (GA INSENSITIVE DWARF1B); hydrolase | chr3:23289717-23290998 FORWARDmoderately similar to ( 436) GID1_ORYSA Gibberellin receptor GID1 (EC 3.-.-.-) (Gibberellin-insensitive dwarf protein 1) (Protein GIBBERELLIN INSENSITIVE DWARF1) - Oryza sativa (Rice)moderately similar to ( 436) loc_os05g33730 12005.m07605 protein gibberellin re…
24	Biodegradation of Xenobiotics	unigene4157_kv-1	Transcript	moderately similar to ( 325) AT5G06570 | Symbols: | hydrolase | chr5:2008075-2011013 REVERSEweakly similar to ( 144) GID1_ORYSA Gibberellin receptor GID1 (EC 3.-.-.-) (Gibberellin-insensitive dwarf protein 1) (Protein GIBBERELLIN INSENSITIVE DWARF1) - Oryza sativa (Rice)moderately similar to ( 369) loc_os07g06880 12007.m05148 protein gibberellin receptor GID1L2, putative, expressed size 1251 gap …
24.2	Biodegradation of Xenobiotics.lactoylglutathione lyase	unigene49359_kv-1	Transcript	weakly similar to ( 174) AT1G80160 | Symbols: | lactoylglutathione lyase family protein / glyoxalase I family protein | chr1:30151280-30151930 FORWARDweakly similar to ( 170) loc_os05g07940 12005.m27715 protein lactoylglutathione lyase, putative, expressed size 842 gap 0 0%
24.2	Biodegradation of Xenobiotics.lactoylglutathione lyase	unigene24076_kv-1	Transcript	weakly similar to ( 159) AT1G80160 | Symbols: | lactoylglutathione lyase family protein / glyoxalase I family protein | chr1:30151280-30151930 FORWARDweakly similar to ( 160) loc_os05g07940 12005.m27715 protein lactoylglutathione lyase, putative, expressed size 896 gap 0 0%
10.5.1.1	cell wall.cell wall proteins.AGPs.AGP	unigene24220_kv-1	Transcript	highly similar to ( 615) AT5G06390 | Symbols: FLA17 | FLA17 (FASCICLIN-LIKE ARABINOGALACTAN PROTEIN 17 PRECURSOR) | chr5:1952939-1955047 FORWARDhighly similar to ( 558) loc_os03g57460 12003.m10664 protein fasciclin domain, putative, expressed size 2004 gap 0 0%
10.5.1.1	cell wall.cell wall proteins.AGPs.AGP	unigene9766_kv-1	Transcript	very weakly similar to (85.1) AT4G12730 | Symbols: FLA2 | FLA2 (FASCICLIN-LIKE ARABINOGALACTAN 2) | chr4:7491598-7492809 REVERSE size 372 gap 0 0%
10.5.1.1	cell wall.cell wall proteins.AGPs.AGP	unigene24600_kv-1	Transcript	moderately similar to ( 412) AT4G12730 | Symbols: FLA2 | FLA2 (FASCICLIN-LIKE ARABINOGALACTAN 2) | chr4:7491598-7492809 REVERSEmoderately similar to ( 311) loc_os09g07350 12009.m04004 protein fasciclin-like arabinogalactan protein 8 precursor, putative, expressed size 1601 gap 0 0%
10.5.1.1	cell wall.cell wall proteins.AGPs.AGP	unigene33016_kv-1	Transcript	moderately similar to ( 486) AT2G45470 | Symbols: FLA8, AGP8 | FLA8 (FASCICLIN-LIKE ARABINOGALACTAN PROTEIN 8) | chr2:18742797-18744059 REVERSEmoderately similar to ( 385) loc_os04g48490 12004.m09785 protein fasciclin-like arabinogalactan protein 10 precursor, putative, expressed size 1583 gap 0 0%
10.5.1.1	cell wall.cell wall proteins.AGPs.AGP	unigene26777_kv-1	Transcript	moderately similar to ( 468) AT2G45470 | Symbols: FLA8, AGP8 | FLA8 (FASCICLIN-LIKE ARABINOGALACTAN PROTEIN 8) | chr2:18742797-18744059 REVERSEmoderately similar to ( 374) loc_os04g48490 12004.m09785 protein fasciclin-like arabinogalactan protein 10 precursor, putative, expressed size 1592 gap 0 0%
10.5.1.1	cell wall.cell wall proteins.AGPs.AGP	unigene3575_kv-1	Transcript	moderately similar to ( 288) AT4G12730 | Symbols: FLA2 | FLA2 (FASCICLIN-LIKE ARABINOGALACTAN 2) | chr4:7491598-7492809 REVERSEmoderately similar to ( 236) loc_os09g07350 12009.m04004 protein fasciclin-like arabinogalactan protein 8 precursor, putative, expressed size 1038 gap 0 0%
10.5.1.1	cell wall.cell wall proteins.AGPs.AGP	unigene31290_kv-1	Transcript	moderately similar to ( 205) AT2G04780 | Symbols: FLA7 | FLA7 (FASCICLIN-LIKE ARABINOOGALACTAN 7) | chr2:1677488-1678252 FORWARDweakly similar to ( 181) loc_os08g39270 12008.m07908 protein fasciclin-like arabinogalactan protein 7 precursor, putative, expressed size 595 gap 0 0%
10.5.1.1	cell wall.cell wall proteins.AGPs.AGP	unigene12739_kv-1	Transcript	moderately similar to ( 213) AT1G03870 | Symbols: FLA9 | FLA9 (FASCICLIN-LIKE ARABINOOGALACTAN 9) | chr1:982625-983368 REVERSEweakly similar to ( 167) loc_os01g47780 12001.m10971 protein fasciclin-like arabinogalactan protein 7 precursor, putative, expressed size 1125 gap 0 0%
10.5.4	cell wall.cell wall proteins.HRGP	unigene25768_kv-1	Transcript	moderately similar to ( 255) AT4G28300 | Symbols: | hydroxyproline-rich glycoprotein family protein | chr4:14015414-14016823 FORWARDweakly similar to ( 166) loc_os01g55050 12001.m42723 protein calcium-binding protein, putative, expressed size 2310 gap 0 0%
10.5.3	cell wall.cell wall proteins.LRR	unigene24065_kv-1	Transcript	weakly similar to ( 192) AT4G13340 | Symbols: | leucine-rich repeat family protein / extensin family protein | chr4:7758610-7760892 FORWARDweakly similar to ( 175) loc_os01g08470 12001.m07472 protein protein binding protein, putative, expressed size 377 gap 0 0%
10.5.3	cell wall.cell wall proteins.LRR	unigene27129_kv-1	Transcript	weakly similar to ( 174) AT3G24480 | Symbols: | leucine-rich repeat family protein / extensin family protein | chr3:8901154-8902638 REVERSEweakly similar to ( 142) loc_os01g08470 12001.m07472 protein protein binding protein, putative, expressed size 330 gap 0 0%
10.5.3	cell wall.cell wall proteins.LRR	unigene26290_kv-1	Transcript	moderately similar to ( 263) AT4G18670 | Symbols: | protein binding / structural constituent of cell wall | chr4:10275918-10278491 REVERSEweakly similar to ( 164) loc_os12g35710 12012.m07364 protein extensin-like protein, putative, expressed size 748 gap 0 0%
10.5.3	cell wall.cell wall proteins.LRR	cl1421.contig1_kv-1	Transcript	highly similar to ( 610) AT3G24480 | Symbols: | leucine-rich repeat family protein / extensin family protein | chr3:8901154-8902638 REVERSEweakly similar to ( 125) RPK1_IPONI Receptor-like protein kinase precursor (EC 2.7.11.1) - Ipomoea nil (Japanese morning glory) (Pharbitis nil)moderately similar to ( 457) loc_os01g08470 12001.m07472 protein protein binding protein, putative, expressed size 22…
10.2	cell wall.cellulose synthesis	unigene63938_kv-1	Transcript	highly similar to ( 909) AT5G03760 | Symbols: ATCSLA09, CSLA09, ATCSLA9, CSLA9, RAT4 | ATCSLA09; mannan synthase/ transferase, transferring glycosyl groups | chr5:985910-990087 REVERSEhighly similar to ( 808) loc_os06g42020 12006.m08734 protein CSLA9 - cellulose synthase-like family A, expressed size 1973 gap 0 0%
10.2	cell wall.cellulose synthesis	cl384.contig2_kv-1	Transcript	highly similar to ( 509) AT4G31590 | Symbols: ATCSLC05, CSLC05, ATCSLC5 | ATCSLC5 (CELLULOSE-SYNTHASE LIKE C5); cellulose synthase/ transferase, transferring glycosyl groups | chr4:15309889-15312336 REVERSEhighly similar to ( 502) loc_os09g25900 12009.m05742 protein CSLC2 - cellulose synthase-like family C, expressed size 1024 gap 0 0%
10.2	cell wall.cellulose synthesis	unigene22006_kv-1	Transcript	moderately similar to ( 338) AT4G07960 | Symbols: ATCSLC12, CSLC12 | ATCSLC12 (CELLULOSE-SYNTHASE LIKE C12); cellulose synthase/ transferase, transferring glycosyl groups | chr4:4802628-4805114 REVERSEmoderately similar to ( 337) loc_os07g03260 12007.m04797 protein CSLC10 - cellulose synthase-like family C size 593 gap 0 0%
10.2	cell wall.cellulose synthesis	unigene50361_kv-1	Transcript	moderately similar to ( 215) AT4G07960 | Symbols: ATCSLC12, CSLC12 | ATCSLC12 (CELLULOSE-SYNTHASE LIKE C12); cellulose synthase/ transferase, transferring glycosyl groups | chr4:4802628-4805114 REVERSEweakly similar to ( 156) loc_os01g56130 12001.m11769 protein CSLC1 - cellulose synthase-like family C, expressed size 523 gap 0 0%
10.2.1	cell wall.cellulose synthesis.cellulose synthase	unigene5503_kv-1	Transcript	weakly similar to ( 118) AT1G02730 | Symbols: ATCSLD5, CSLD5 | ATCSLD5; 1,4-beta-D-xylan synthase/ cellulose synthase | chr1:594697-598473 REVERSE size 215 gap 0 0%
10.2.1	cell wall.cellulose synthesis.cellulose synthase	unigene4103_kv-1	Transcript	moderately similar to ( 218) AT3G03050 | Symbols: CSLD3, KJK, ATCSLD3 | CSLD3 (CELLULOSE SYNTHASE-LIKE D3); cellulose synthase/ transferase, transferring glycosyl groups | chr3:687873-691629 FORWARDmoderately similar to ( 218) loc_os06g02180 12006.m04952 protein CSLD2 - cellulose synthase-like family D, expressed size 626 gap 0 0%
10.2.1	cell wall.cellulose synthesis.cellulose synthase	unigene23707_kv-1	Transcript	nearly identical (1782) AT4G39350 | Symbols: CESA2, ATH-A, ATCESA2 | CESA2 (CELLULOSE SYNTHASE A2); cellulose synthase/ transferase, transferring glycosyl groups | chr4:18297078-18301890 FORWARDnearly identical (1582) loc_os03g62090 12003.m11087 protein CESA5 - cellulose synthase, expressed size 3927 gap 0 0%
10.2.1	cell wall.cellulose synthesis.cellulose synthase	unigene62271_kv-1	Transcript	weakly similar to ( 143) AT2G21770 | Symbols: CESA9, CESA09 | CESA9 (CELLULOSE SYNTHASE A9); cellulose synthase/ transferase, transferring glycosyl groups | chr2:9284837-9289495 FORWARDweakly similar to ( 124) loc_os07g24190 12007.m28970 protein CESA3 - cellulose synthase, expressed size 221 gap 0 0%
10.2.1	cell wall.cellulose synthesis.cellulose synthase	unigene55750_kv-1	Transcript	very weakly similar to (95.9) AT4G39350 | Symbols: CESA2, ATH-A, ATCESA2 | CESA2 (CELLULOSE SYNTHASE A2); cellulose synthase/ transferase, transferring glycosyl groups | chr4:18297078-18301890 FORWARD size 620 gap 0 0%
10.2.1	cell wall.cellulose synthesis.cellulose synthase	unigene11667_kv-1	Transcript	weakly similar to ( 104) AT4G39350 | Symbols: CESA2, ATH-A, ATCESA2 | CESA2 (CELLULOSE SYNTHASE A2); cellulose synthase/ transferase, transferring glycosyl groups | chr4:18297078-18301890 FORWARD size 282 gap 0 0%
10.2.1	cell wall.cellulose synthesis.cellulose synthase	cl306.contig1_kv-1	Transcript	nearly identical (2024) AT3G03050 | Symbols: CSLD3, KJK, ATCSLD3 | CSLD3 (CELLULOSE SYNTHASE-LIKE D3); cellulose synthase/ transferase, transferring glycosyl groups | chr3:687873-691629 FORWARDnearly identical (1947) loc_os06g02180 12006.m04952 protein CSLD2 - cellulose synthase-like family D, expressed size 3773 gap 0 0%
10.2.1	cell wall.cellulose synthesis.cellulose synthase	cl306.contig2_kv-1	Transcript	nearly identical (2000) AT3G03050 | Symbols: CSLD3, KJK, ATCSLD3 | CSLD3 (CELLULOSE SYNTHASE-LIKE D3); cellulose synthase/ transferase, transferring glycosyl groups | chr3:687873-691629 FORWARDnearly identical (1914) loc_os06g02180 12006.m04952 protein CSLD2 - cellulose synthase-like family D, expressed size 4152 gap 0 0%
10.2.1	cell wall.cellulose synthesis.cellulose synthase	unigene55658_kv-1	Transcript	nearly identical (1536) AT5G16910 | Symbols: ATCSLD2, CSLD2 | CSLD2 (CELLULOSE-SYNTHASE LIKE D2); cellulose synthase/ transferase, transferring glycosyl groups | chr5:5561679-5565290 FORWARDnearly identical (1518) loc_os06g02180 12006.m04952 protein CSLD2 - cellulose synthase-like family D, expressed size 3710 gap 0 0%
10.2.1	cell wall.cellulose synthesis.cellulose synthase	unigene44503_kv-1	Transcript	very weakly similar to (94.7) AT1G55850 | Symbols: ATCSLE1, CSLE1 | ATCSLE1; cellulose synthase/ transferase, transferring glycosyl groups | chr1:20876752-20879414 FORWARDvery weakly similar to (86.3) loc_os09g30130 12009.m060004 protein CSLE6 - cellulose synthase-like family E, expressed size 212 gap 0 0%
10.2.2	cell wall.cellulose synthesis.COBRA	unigene24174_kv-1	Transcript	moderately similar to ( 445) AT4G16120 | Symbols: ATSEB1, COBL7, SEB1 | COBL7 (COBRA-LIKE 7) | chr4:9116591-9119138 REVERSEmoderately similar to ( 323) loc_os06g47110 12006.m09237 protein COBRA-like protein 7 precursor, putative, expressed size 1116 gap 0 0%
10.2.2	cell wall.cellulose synthesis.COBRA	unigene12361_kv-1	Transcript	highly similar to ( 634) AT3G02210 | Symbols: COBL1 | COBL1 (COBRA-LIKE PROTEIN 1 PRECURSOR) | chr3:409352-411478 REVERSEhighly similar to ( 590) COBL1_ORYSA COBRA-like 1 protein precursor (BRITTLE CULM1-like 6 protein) - Oryza sativa (Rice)highly similar to ( 590) loc_os07g41310 12007.m08367 protein COBRA-like protein 4 precursor, putative, expressed size 1337 gap 0 0%
10.2.2	cell wall.cellulose synthesis.COBRA	unigene24160_kv-1	Transcript	moderately similar to ( 487) AT4G16120 | Symbols: ATSEB1, COBL7, SEB1 | COBL7 (COBRA-LIKE 7) | chr4:9116591-9119138 REVERSEweakly similar to ( 108) COBL1_ORYSA COBRA-like 1 protein precursor (BRITTLE CULM1-like 6 protein) - Oryza sativa (Rice)moderately similar to ( 415) loc_os03g18910 12003.m07310 protein COBRA-like protein 7 precursor, putative, expressed size 1107 gap 0 0%
10.6.1	cell wall.degradation.cellulases and beta -1,4-glucanases	unigene62219_kv-1	Transcript	highly similar to ( 903) AT5G20950 | Symbols: | glycosyl hydrolase family 3 protein | chr5:7107609-7110775 REVERSEhighly similar to ( 871) loc_os03g53800 12003.m101132 protein periplasmic beta-glucosidase precursor, putative, expressed size 2048 gap 0 0%
10.6.1	cell wall.degradation.cellulases and beta -1,4-glucanases	unigene61379_kv-1	Transcript	highly similar to ( 801) AT4G02290 | Symbols: AtGH9B13 | AtGH9B13 (Arabidopsis thaliana glycosyl hydrolase 9B13); catalytic/ hydrolase, hydrolyzing O-glycosyl compounds | chr4:1002654-1005125 REVERSEhighly similar to ( 736) GUN3_ORYSA Endoglucanase 3 precursor (EC 3.2.1.4) (Endo-1,4-beta glucanase 3) (OsGLU8) - Oryza sativa (Rice)highly similar to ( 736) loc_os01g21070 12001.m08591 protein endogl…
10.6.1	cell wall.degradation.cellulases and beta -1,4-glucanases	unigene72141_kv-1	Transcript	moderately similar to ( 312) AT2G32990 | Symbols: AtGH9B8 | AtGH9B8 (Arabidopsis thaliana glycosyl hydrolase 9B8); catalytic/ hydrolase, hydrolyzing O-glycosyl compounds | chr2:14003361-14005844 FORWARDmoderately similar to ( 269) GUN7_ORYSA Endoglucanase 7 precursor (EC 3.2.1.4) (Endo-1,4-beta glucanase 7) (OsGLU10) - Oryza sativa (Rice)moderately similar to ( 269) loc_os02g50490 12002.m10083 pr…
10.6.2	cell wall.degradation.mannan-xylose-arabinose-fucose	unigene21966_kv-1	Transcript	weakly similar to ( 105) AT2G20680 | Symbols: | glycosyl hydrolase family 5 protein / cellulase family protein | chr2:8921024-8923066 FORWARDweakly similar to ( 146) loc_os06g20620 12006.m06719 protein hydrolase, hydrolyzing O-glycosyl compounds, putative, expressed size 709 gap 0 0%
10.6.3	cell wall.degradation.pectate lyases and polygalacturonases	unigene66031_kv-1	Transcript	moderately similar to ( 442) AT5G63180 | Symbols: | pectate lyase family protein | chr5:25341106-25343113 REVERSEmoderately similar to ( 281) PEL_LILLO Pectate lyase precursor (EC 4.2.2.2) - Lilium longiflorum (Trumpet lily)moderately similar to ( 405) loc_os04g05050 12004.m35243 protein pectate lyase 8 precursor, putative, expressed size 941 gap 0 0%
10.6.3	cell wall.degradation.pectate lyases and polygalacturonases	unigene62245_kv-1	Transcript	highly similar to ( 681) AT1G70370 | Symbols: | BURP domain-containing protein / polygalacturonase, putative | chr1:26513003-26514998 REVERSEmoderately similar to ( 449) loc_os08g29200 12008.m06924 protein polygalacturonase-1 non-catalytic beta subunit precursor, putative, expressed size 1640 gap 0 0%
10.6.3	cell wall.degradation.pectate lyases and polygalacturonases	unigene15674_kv-1	Transcript	weakly similar to ( 188) AT1G60390 | Symbols: | BURP domain-containing protein / polygalacturonase, putative | chr1:22247611-22249556 REVERSEweakly similar to ( 170) loc_os08g29200 12008.m06924 protein polygalacturonase-1 non-catalytic beta subunit precursor, putative, expressed size 473 gap 0 0%
10.6.3	cell wall.degradation.pectate lyases and polygalacturonases	unigene58064_kv-1	Transcript	highly similar to ( 618) AT4G24780 | Symbols: | pectate lyase family protein | chr4:12770631-12772227 REVERSEmoderately similar to ( 409) PEL_LILLO Pectate lyase precursor (EC 4.2.2.2) - Lilium longiflorum (Trumpet lily)highly similar to ( 561) loc_os04g05050 12004.m35243 protein pectate lyase 8 precursor, putative, expressed size 1096 gap 0 0%
10.7	cell wall.modification	unigene26482_kv-1	Transcript	moderately similar to ( 332) AT3G23730 | Symbols: | xyloglucan:xyloglucosyl transferase, putative / xyloglucan endotransglycosylase, putative / endo-xyloglucan transferase, putative | chr3:8550222-8551248 FORWARDmoderately similar to ( 343) BRU1_SOYBN Brassinosteroid-regulated protein BRU1 precursor - Glycine max (Soybean)moderately similar to ( 290) loc_os06g48160 12006.m09342 protein xyloglucan…
10.7	cell wall.modification	unigene24050_kv-1	Transcript	moderately similar to ( 434) AT5G57560 | Symbols: TCH4, XTH22 | TCH4 (Touch 4); hydrolase, acting on glycosyl bonds / xyloglucan:xyloglucosyl transferase | chr5:23307296-23308235 REVERSEmoderately similar to ( 391) BRU1_SOYBN Brassinosteroid-regulated protein BRU1 precursor - Glycine max (Soybean)moderately similar to ( 405) loc_os06g48200 12006.m09346 protein xyloglucan endotransglucosylase/hydr…
10.7	cell wall.modification	cl5482.contig1_kv-1	Transcript	weakly similar to ( 118) AT5G57560 | Symbols: TCH4, XTH22 | TCH4 (Touch 4); hydrolase, acting on glycosyl bonds / xyloglucan:xyloglucosyl transferase | chr5:23307296-23308235 REVERSEvery weakly similar to (90.1) BRU1_SOYBN Brassinosteroid-regulated protein BRU1 precursor - Glycine max (Soybean)very weakly similar to (97.1) loc_os06g48200 12006.m09346 protein xyloglucan endotransglucosylase/hydrol…
10.7	cell wall.modification	unigene18789_kv-1	Transcript	weakly similar to ( 187) AT4G38400 | Symbols: ATEXLA2, EXPL2, ATEXPL2, ATHEXP BETA 2.2 | ATEXLA2 (ARABIDOPSIS THALIANA EXPANSIN-LIKE A2) | chr4:17978675-17979665 REVERSEweakly similar to ( 164) EXLA2_ORYSA Expansin-like A2 precursor (OsEXLA2) (OsEXPL2) (OsaEXPb2.2) - Oryza sativa (Rice)weakly similar to ( 164) loc_os10g39640 12010.m06734 protein expansin-like 3 precursor, putative, expressed size…
10.7	cell wall.modification	unigene57634_kv-1	Transcript	moderately similar to ( 324) AT1G65680 | Symbols: ATEXPB2, EXPB2, ATHEXP BETA 1.4 | ATEXPB2 (ARABIDOPSIS THALIANA EXPANSIN B2) | chr1:24427266-24428399 FORWARDmoderately similar to ( 298) EXB15_ORYSA Expansin-B15 precursor (OsEXPB15) (Beta-expansin-15) (OsaEXPb1.16) - Oryza sativa (Rice)moderately similar to ( 298) loc_os04g46630 12004.m09611 protein beta-expansin 2 precursor, putative, expressed…
10.7	cell wall.modification	unigene68082_kv-1	Transcript	moderately similar to ( 463) AT2G36870 | Symbols: | xyloglucan:xyloglucosyl transferase, putative / xyloglucan endotransglycosylase, putative / endo-xyloglucan transferase, putative | chr2:15472869-15474630 REVERSEweakly similar to ( 194) XTH_TOBAC Probable xyloglucan endotransglucosylase/hydrolase protein precursor (EC 2.4.1.207) - Nicotiana tabacum (Common tobacco)moderately similar to ( 380) l…
10.7	cell wall.modification	unigene25875_kv-1	Transcript	moderately similar to ( 462) AT1G14720 | Symbols: XTR2, EXGT-A2, ATXTH28 | XTR2 (XYLOGLUCAN ENDOTRANSGLYCOSYLASE RELATED 2); hydrolase, acting on glycosyl bonds / xyloglucan:xyloglucosyl transferase | chr1:5066806-5068466 REVERSEmoderately similar to ( 201) XTH_TOBAC Probable xyloglucan endotransglucosylase/hydrolase protein precursor (EC 2.4.1.207) - Nicotiana tabacum (Common tobacco)moderately …
10.7	cell wall.modification	unigene24046_kv-1	Transcript	moderately similar to ( 347) AT4G03210 | Symbols: XTH9 | XTH9 (XYLOGLUCAN ENDOTRANSGLUCOSYLASE/HYDROLASE 9); hydrolase, acting on glycosyl bonds / xyloglucan:xyloglucosyl transferase | chr4:1416107-1417197 FORWARDmoderately similar to ( 244) XTH_SOYBN Probable xyloglucan endotransglucosylase/hydrolase precursor (EC 2.4.1.207) (Fragment) - Glycine max (Soybean)moderately similar to ( 271) loc_os04…
10.7	cell wall.modification	unigene25684_kv-1	Transcript	moderately similar to ( 358) AT5G13870 | Symbols: EXGT-A4 | EXGT-A4 (ENDOXYLOGLUCAN TRANSFERASE A4); hydrolase, acting on glycosyl bonds / hydrolase, hydrolyzing O-glycosyl compounds / xyloglucan:xyloglucosyl transferase | chr5:4475089-4476217 REVERSEmoderately similar to ( 372) XTH_SOYBN Probable xyloglucan endotransglucosylase/hydrolase precursor (EC 2.4.1.207) (Fragment) - Glycine max (Soybean…
10.7	cell wall.modification	unigene57106_kv-1	Transcript	moderately similar to ( 406) AT2G03090 | Symbols: ATEXPA15, EXP15, ATEXP15, ATHEXP ALPHA 1.3 | ATEXPA15 (ARABIDOPSIS THALIANA EXPANSIN A15) | chr2:917361-918554 REVERSEmoderately similar to ( 366) EXPA4_ORYSA Expansin-A4 precursor (OsEXPA4) (Alpha-expansin-4) (OsEXP4) (OsaEXPa1.22) - Oryza sativa (Rice)moderately similar to ( 366) loc_os05g39990 12005.m08176 protein alpha-expansin 1 precursor, pu…
10.7	cell wall.modification	unigene26483_kv-1	Transcript	moderately similar to ( 456) AT3G23730 | Symbols: | xyloglucan:xyloglucosyl transferase, putative / xyloglucan endotransglycosylase, putative / endo-xyloglucan transferase, putative | chr3:8550222-8551248 FORWARDmoderately similar to ( 467) BRU1_SOYBN Brassinosteroid-regulated protein BRU1 precursor - Glycine max (Soybean)moderately similar to ( 396) loc_os06g48160 12006.m09342 protein xyloglucan…
10.7	cell wall.modification	unigene26369_kv-1	Transcript	moderately similar to ( 318) AT5G57560 | Symbols: TCH4, XTH22 | TCH4 (Touch 4); hydrolase, acting on glycosyl bonds / xyloglucan:xyloglucosyl transferase | chr5:23307296-23308235 REVERSEmoderately similar to ( 275) BRU1_SOYBN Brassinosteroid-regulated protein BRU1 precursor - Glycine max (Soybean)moderately similar to ( 280) loc_os06g48200 12006.m09346 protein xyloglucan endotransglucosylase/hydr…
10.7	cell wall.modification	unigene26370_kv-1	Transcript	moderately similar to ( 424) AT5G57560 | Symbols: TCH4, XTH22 | TCH4 (Touch 4); hydrolase, acting on glycosyl bonds / xyloglucan:xyloglucosyl transferase | chr5:23307296-23308235 REVERSEmoderately similar to ( 368) BRU1_SOYBN Brassinosteroid-regulated protein BRU1 precursor - Glycine max (Soybean)moderately similar to ( 395) loc_os06g48200 12006.m09346 protein xyloglucan endotransglucosylase/hydr…
10.7	cell wall.modification	unigene25518_kv-1	Transcript	weakly similar to ( 174) AT2G06850 | Symbols: EXGT-A1, EXT | EXGT-A1 (ENDOXYLOGLUCAN TRANSFERASE); hydrolase, acting on glycosyl bonds / xyloglucan:xyloglucosyl transferase | chr2:2763619-2765490 FORWARDweakly similar to ( 179) XTHB_PHAAN Probable xyloglucan endotransglucosylase/hydrolase protein B precursor (EC 2.4.1.207) (VaXTH2) - Phaseolus angularis (Adzuki bean) (Vigna angularis)weakly simil…
10.4.3.6	cell wall.pectin synthesis.rhamnogalacturonan II.Xylose Transferase with Fucose Acceptor	unigene62809_kv-1	Transcript	highly similar to ( 582) AT4G01220 | Symbols: | FUNCTIONS IN: molecular_function unknown; INVOLVED IN: biological_process unknown; LOCATED IN: endoplasmic reticulum; EXPRESSED IN: 22 plant structures; EXPRESSED DURING: 13 growth stages; CONTAINS InterPro DOMAIN/s: Reticulon (InterPro:IPR003388); BEST Arabidopsis thaliana protein match is: RGXT1 (rhamnogalacturonan xylosyltransferase 1); UDP-xylos…
10.8.2	cell wall.pectin*esterases.acetyl esterase	unigene12998_kv-1	Transcript	highly similar to ( 524) AT3G05910 | Symbols: | pectinacetylesterase, putative | chr3:1764509-1767240 REVERSEmoderately similar to ( 432) loc_os07g44070 12007.m29010 protein carboxylic ester hydrolase, putative, expressed size 1011 gap 0 0%
10.8.99	cell wall.pectin*esterases.misc	unigene31723_kv-1	Transcript	weakly similar to ( 167) AT4G02330 | Symbols: ATPMEPCRB | ATPMEPCRB; pectinesterase | chr4:1032479-1034928 FORWARDweakly similar to ( 174) loc_os01g20980 12001.m08582 protein pectinesterase-1 precursor, putative, expressed size 560 gap 0 0%
10.8.1	cell wall.pectin*esterases.PME	unigene56775_kv-1	Transcript	moderately similar to ( 334) AT1G53840 | Symbols: ATPME1 | ATPME1; pectinesterase | chr1:20101533-20103458 FORWARDmoderately similar to ( 363) PME3_PHAVU Pectinesterase-3 precursor (EC 3.1.1.11) (Pectin methylesterase 3) (PE 3) - Phaseolus vulgaris (Kidney bean) (French bean)moderately similar to ( 275) loc_os01g21034 12001.m42984 protein pectinesterase-2 precursor, putative, expressed size 933 g…
10.8.1	cell wall.pectin*esterases.PME	unigene17459_kv-1	Transcript	very weakly similar to (94.4) AT1G53840 | Symbols: ATPME1 | ATPME1; pectinesterase | chr1:20101533-20103458 FORWARDvery weakly similar to (98.6) PME3_PHAVU Pectinesterase-3 precursor (EC 3.1.1.11) (Pectin methylesterase 3) (PE 3) - Phaseolus vulgaris (Kidney bean) (French bean) size 394 gap 0 0%
10.8.1	cell wall.pectin*esterases.PME	unigene56971_kv-1	Transcript	highly similar to ( 595) AT1G02810 | Symbols: | pectinesterase family protein | chr1:618284-620333 FORWARDmoderately similar to ( 392) PME2_CITSI Pectinesterase-2 precursor (EC 3.1.1.11) (Pectin methylesterase) (PE) - Citrus sinensis (Sweet orange)moderately similar to ( 492) loc_os01g20980 12001.m08582 protein pectinesterase-1 precursor, putative, expressed size 1239 gap 0 0%
10.8.1	cell wall.pectin*esterases.PME	unigene63672_kv-1	Transcript	moderately similar to ( 280) AT3G49220 | Symbols: | pectinesterase family protein | chr3:18249840-18253647 FORWARDmoderately similar to ( 208) PME_PRUPE Pectinesterase PPE8B precursor (EC 3.1.1.11) (Pectin methylesterase) (PE) - Prunus persica (Peach)moderately similar to ( 225) loc_os02g18650 12002.m07108 protein pectinesterase-2 precursor, putative, expressed size 644 gap 0 0%
10.8.1	cell wall.pectin*esterases.PME	unigene60646_kv-1	Transcript	highly similar to ( 668) AT4G33220 | Symbols: PME44, ATPME44 | enzyme inhibitor/ pectinesterase | chr4:16022506-16026130 FORWARDhighly similar to ( 709) PME_PRUPE Pectinesterase PPE8B precursor (EC 3.1.1.11) (Pectin methylesterase) (PE) - Prunus persica (Peach)highly similar to ( 517) loc_os08g34900 12008.m07479 protein pectinesterase PPE8B precursor, putative, expressed size 1848 gap 0 0%
10.8.1	cell wall.pectin*esterases.PME	unigene31723_kv-1	Transcript	weakly similar to ( 167) AT4G02330 | Symbols: ATPMEPCRB | ATPMEPCRB; pectinesterase | chr4:1032479-1034928 FORWARDweakly similar to ( 174) loc_os01g20980 12001.m08582 protein pectinesterase-1 precursor, putative, expressed size 560 gap 0 0%
10.8.1	cell wall.pectin*esterases.PME	unigene13581_kv-1	Transcript	moderately similar to ( 313) AT5G19730 | Symbols: | pectinesterase family protein | chr5:6670562-6673202 FORWARDweakly similar to ( 184) PME3_CITSI Pectinesterase-3 precursor (EC 3.1.1.11) (Pectin methylesterase 3) (PE 3) - Citrus sinensis (Sweet orange)moderately similar to ( 335) loc_os12g37660 12012.m07551 protein pectinesterase precursor, putative, expressed size 1009 gap 0 0%
10.1.3	cell wall.precursor synthesis.AXS	cl1062.contig1_kv-1	Transcript	highly similar to ( 744) AT1G08200 | Symbols: AXS2 | AXS2 (UDP-D-APIOSE/UDP-D-XYLOSE SYNTHASE 2); UDP-glucuronate decarboxylase | chr1:2574259-2576609 REVERSEhighly similar to ( 671) loc_os01g73790 12001.m13406 protein bifunctional polymyxin resistance arnA protein, putative, expressed size 1782 gap 0 0%
10.1.6	cell wall.precursor synthesis.GAE	unigene26709_kv-1	Transcript	highly similar to ( 749) AT4G30440 | Symbols: GAE1 | GAE1 (UDP-D-GLUCURONATE 4-EPIMERASE 1); UDP-glucuronate 4-epimerase/ catalytic | chr4:14881976-14883265 REVERSEvery weakly similar to (86.7) GALE1_PEA UDP-glucose 4-epimerase (EC 5.1.3.2) (Galactowaldenase) (UDP-galactose 4-epimerase) - Pisum sativum (Garden pea)highly similar to ( 700) loc_os02g54890 12002.m10517 protein expressed protein size…
10.1.6	cell wall.precursor synthesis.GAE	unigene62473_kv-1	Transcript	highly similar to ( 736) AT4G00110 | Symbols: GAE3 | GAE3 (UDP-D-GLUCURONATE 4-EPIMERASE 3); UDP-glucuronate 4-epimerase/ catalytic | chr4:38702-39994 REVERSEvery weakly similar to ( 100) GALE1_PEA UDP-glucose 4-epimerase (EC 5.1.3.2) (Galactowaldenase) (UDP-galactose 4-epimerase) - Pisum sativum (Garden pea)highly similar to ( 556) loc_os03g14540 12003.m06894 protein expressed protein size 1902 …
10.1.12.1	cell wall.precursor synthesis.KDO pathway.arabinose-5-phosphate isomerase	unigene58015_kv-1	Transcript	weakly similar to ( 138) AT3G54690 | Symbols: | sugar isomerase (SIS) domain-containing protein / CBS domain-containing protein | chr3:20246586-20247810 FORWARDweakly similar to ( 110) loc_os02g06360 12002.m05984 protein expressed protein size 480 gap 0 0%
10.1.12.1	cell wall.precursor synthesis.KDO pathway.arabinose-5-phosphate isomerase	unigene11971_kv-1	Transcript	highly similar to ( 521) AT3G54690 | Symbols: | sugar isomerase (SIS) domain-containing protein / CBS domain-containing protein | chr3:20246586-20247810 FORWARDmoderately similar to ( 460) loc_os02g06360 12002.m05984 protein expressed protein size 1263 gap 0 0%
10.1.10	cell wall.precursor synthesis.UDP-glucose 4,6-dehydratase	unigene26676_kv-1	Transcript	nearly identical (1207) AT1G78570 | Symbols: RHM1, ROL1, ATRHM1 | RHM1 (RHAMNOSE BIOSYNTHESIS 1); UDP-L-rhamnose synthase/ UDP-glucose 4,6-dehydratase/ catalytic | chr1:29550110-29552207 FORWARDweakly similar to ( 103) ARAE2_ORYSA Probable UDP-arabinose 4-epimerase 2 (EC 5.1.3.5) (UDP-D-xylose 4-epimerase 2) (UDP-galactose 4-epimerase-like protein 2) (OsUEL-2) - Oryza sativa (Rice)nearly identica…
10.1.4	cell wall.precursor synthesis.UGD	unigene26284_kv-1	Transcript	highly similar to ( 905) AT3G29360 | Symbols: | UDP-glucose 6-dehydrogenase, putative | chr3:11267375-11268817 REVERSEhighly similar to ( 905) UGDH_SOYBN UDP-glucose 6-dehydrogenase (EC 1.1.1.22) (UDP-Glc dehydrogenase) (UDP-GlcDH) (UDPGDH) - Glycine max (Soybean)highly similar to ( 885) loc_os12g25700 12012.m26903 protein UDP-glucose 6-dehydrogenase, putative, expressed size 1672 gap 0 0%
10.1.4	cell wall.precursor synthesis.UGD	unigene32662_kv-1	Transcript	highly similar to ( 867) AT5G15490 | Symbols: | UDP-glucose 6-dehydrogenase, putative | chr5:5027872-5029314 REVERSEhighly similar to ( 870) UGDH_SOYBN UDP-glucose 6-dehydrogenase (EC 1.1.1.22) (UDP-Glc dehydrogenase) (UDP-GlcDH) (UDPGDH) - Glycine max (Soybean)highly similar to ( 876) loc_os12g25700 12012.m26903 protein UDP-glucose 6-dehydrogenase, putative, expressed size 1606 gap 0 0%
10.1.2	cell wall.precursor synthesis.UGE	unigene63268_kv-1	Transcript	highly similar to ( 603) AT4G10960 | Symbols: UGE5 | UGE5 (UDP-D-glucose/UDP-D-galactose 4-epimerase 5); UDP-glucose 4-epimerase/ protein dimerization | chr4:6716083-6718472 REVERSEmoderately similar to ( 479) GALE1_PEA UDP-glucose 4-epimerase (EC 5.1.3.2) (Galactowaldenase) (UDP-galactose 4-epimerase) - Pisum sativum (Garden pea)highly similar to ( 578) loc_os05g51670 12005.m27995 protein UDP-gl…
10.1.2	cell wall.precursor synthesis.UGE	unigene22320_kv-1	Transcript	weakly similar to ( 117) AT1G12780 | Symbols: UGE1 | UGE1 (UDP-D-glucose/UDP-D-galactose 4-epimerase 1); UDP-glucose 4-epimerase/ protein dimerization | chr1:4356124-4358120 REVERSEweakly similar to ( 109) GALE1_PEA UDP-glucose 4-epimerase (EC 5.1.3.2) (Galactowaldenase) (UDP-galactose 4-epimerase) - Pisum sativum (Garden pea)very weakly similar to (84.0) loc_os09g35800 12009.m06531 protein UDP-g…
10.1.5	cell wall.precursor synthesis.UXS	unigene24041_kv-1	Transcript	highly similar to ( 609) AT2G28760 | Symbols: UXS6 | NAD-dependent epimerase/dehydratase family protein | chr2:12336469-12338642 REVERSEweakly similar to ( 103) GME2_ORYSA GDP-mannose 3,5-epimerase 2 (EC 5.1.3.18) (GDP-Man 3,5-epimerase 2) - Oryza sativa (Rice)highly similar to ( 599) loc_os03g16980 12003.m34836 protein UDP-glucuronic acid decarboxylase 1, putative, expressed size 1367 gap 0 0%
10.1.5	cell wall.precursor synthesis.UXS	cl1062.contig1_kv-1	Transcript	highly similar to ( 744) AT1G08200 | Symbols: AXS2 | AXS2 (UDP-D-APIOSE/UDP-D-XYLOSE SYNTHASE 2); UDP-glucuronate decarboxylase | chr1:2574259-2576609 REVERSEhighly similar to ( 671) loc_os01g73790 12001.m13406 protein bifunctional polymyxin resistance arnA protein, putative, expressed size 1782 gap 0 0%
31.5.1	cell.cell death.plants	unigene13498_kv-1	Transcript	moderately similar to ( 486) AT1G14780 | Symbols: | FUNCTIONS IN: molecular_function unknown; INVOLVED IN: biological_process unknown; LOCATED IN: cellular_component unknown; EXPRESSED IN: 13 plant structures; EXPRESSED DURING: 6 growth stages; CONTAINS InterPro DOMAIN/s: Membrane attack complex component/perforin/complement C9 (InterPro:IPR001862); BEST Arabidopsis thaliana protein match is: unk…
31.3	cell.cycle	unigene69223_kv-1	Transcript	weakly similar to ( 105) AT2G27960 | Symbols: CKS1, CKS1AT | CKS1 (CYCLIN-DEPENDENT KINASE-SUBUNIT 1); cyclin-dependent protein kinase/ protein binding | chr2:11910903-11911543 REVERSEweakly similar to ( 106) loc_os03g05300 12003.m06054 protein cyclin-dependent kinases regulatory subunit, putative, expressed size 343 gap 0 0%
31.3	cell.cycle	unigene13211_kv-1	Transcript	moderately similar to ( 219) AT2G26760 | Symbols: CYCB1;4 | CYCB1;4 (Cyclin B1;4); cyclin-dependent protein kinase regulator | chr2:11401551-11403205 FORWARDmoderately similar to ( 216) CCNB1_SOYBN G2/mitotic-specific cyclin S13-6 (B-like cyclin) - Glycine max (Soybean)moderately similar to ( 209) loc_os01g59120 12001.m42540 protein cyclin IaZm, putative, expressed size 991 gap 0 0%
31.3	cell.cycle	unigene31676_kv-1	Transcript	weakly similar to ( 173) AT1G70210 | Symbols: CYCD1;1 | CYCD1;1 (CYCLIN D1;1); cyclin-dependent protein kinase regulator | chr1:26440015-26441980 FORWARDweakly similar to ( 180) loc_os09g29100 12009.m06061 protein cyclin delta-2, putative, expressed size 1385 gap 0 0%
31.3	cell.cycle	unigene22157_kv-1	Transcript	weakly similar to ( 189) AT2G26760 | Symbols: CYCB1;4 | CYCB1;4 (Cyclin B1;4); cyclin-dependent protein kinase regulator | chr2:11401551-11403205 FORWARDmoderately similar to ( 206) CCNB1_SOYBN G2/mitotic-specific cyclin S13-6 (B-like cyclin) - Glycine max (Soybean)weakly similar to ( 182) loc_os05g41390 12005.m08314 protein cyclin-A1, putative, expressed size 581 gap 0 0%
31.3	cell.cycle	unigene2861_kv-1	Transcript	moderately similar to ( 304) AT2G45080 | Symbols: cycp3;1 | cycp3;1 (cyclin p3;1); cyclin-dependent protein kinase | chr2:18591688-18592443 FORWARDweakly similar to ( 164) loc_os04g46660 12004.m09614 protein cyclin-dependent protein kinase, putative, expressed size 962 gap 0 0%
31.2	cell.division	unigene7744_kv-1	Transcript	moderately similar to ( 366) AT3G25980 | Symbols: | mitotic spindle checkpoint protein, putative (MAD2) | chr3:9503232-9504402 FORWARDmoderately similar to ( 358) MAD2_MAIZE Mitotic spindle checkpoint protein MAD2 - Zea mays (Maize)moderately similar to ( 369) loc_os04g40940 12004.m35349 protein mitotic spindle checkpoint protein MAD2, putative, expressed size 781 gap 0 0%
31.2	cell.division	unigene21702_kv-1	Transcript	weakly similar to ( 105) AT4G35620 | Symbols: CYCB2;2 | CYCB2;2 (Cyclin B2;2); cyclin-dependent protein kinase regulator | chr4:16901744-16903766 FORWARDweakly similar to ( 111) CCNB1_MEDSA G2/mitotic-specific cyclin-1 (B-like cyclin) (CycMs1) (Fragment) - Medicago sativa (Alfalfa) size 530 gap 0 0%
31.2	cell.division	cl2587.contig1_kv-1	Transcript	nearly identical (1247) AT3G03790 | Symbols: | ankyrin repeat family protein / regulator of chromosome condensation (RCC1) family protein | chr3:963195-967857 FORWARDnearly identical (1091) loc_os07g07080 12007.m05168 protein regulator of chromosome condensation, RCC1, putative, expressed size 3059 gap 0 0%
31.1	cell.organisation	unigene27050_kv-1	Transcript	highly similar to ( 832) AT1G50010 | Symbols: TUA2 | TUA2; structural constituent of cytoskeleton | chr1:18517737-18519729 FORWARDhighly similar to ( 837) TBA4_GOSHI Tubulin alpha-4 chain (Alpha-4 tubulin) - Gossypium hirsutum (Upland cotton)highly similar to ( 826) loc_os11g14220 12011.m28666 protein tubulin alpha-3 chain, putative, expressed size 1563 gap 0 0%
31.1	cell.organisation	unigene15823_kv-1	Transcript	highly similar to ( 638) AT1G27920 | Symbols: MAP65-8 | MAP65-8 (MICROTUBULE-ASSOCIATED PROTEIN 65-8) | chr1:9726948-9729848 FORWARDhighly similar to ( 519) loc_os08g41890 12008.m26762 protein microtubule-associated protein MAP65-1a, putative, expressed size 1717 gap 0 0%
31.1	cell.organisation	cl332.contig2_kv-1	Transcript	moderately similar to ( 370) AT5G23860 | Symbols: TUB8 | TUB8; structural constituent of cytoskeleton | chr5:8042962-8044528 FORWARDmoderately similar to ( 375) TBB9_GOSHI Tubulin beta-9 chain (Beta-9 tubulin) - Gossypium hirsutum (Upland cotton)moderately similar to ( 369) loc_os03g01530 12003.m05700 protein tubulin beta-2 chain, putative, expressed size 662 gap 0 0%
31.1	cell.organisation	unigene23736_kv-1	Transcript	highly similar to ( 712) AT3G12110 | Symbols: ACT11 | ACT11 (actin-11); structural constituent of cytoskeleton | chr3:3858116-3859609 FORWARDhighly similar to ( 713) ACT1_ORYSA Actin-1 - Oryza sativa (Rice)highly similar to ( 713) loc_os03g50890 12003.m10074 protein actin-1, putative, expressed size 1617 gap 0 0%
31.1	cell.organisation	unigene23738_kv-1	Transcript	highly similar to ( 738) AT5G09810 | Symbols: ACT2, ACT7 | ACT7 (ACTIN 7); structural constituent of cytoskeleton | chr5:3052809-3054220 FORWARDhighly similar to ( 742) ACT_GOSHI Actin - Gossypium hirsutum (Upland cotton)highly similar to ( 741) loc_os11g06390 12011.m28655 protein actin-7, putative, expressed size 1462 gap 0 0%
31.1	cell.organisation	unigene58822_kv-1	Transcript	moderately similar to ( 416) AT5G54650 | Symbols: Fh5, ATFH5 | Fh5 (FORMIN HOMOLOGY5); actin binding | chr5:22197856-22201649 REVERSEmoderately similar to ( 348) loc_os07g36150 12007.m07868 protein formin homology 2 domain-containing protein 5, putative, expressed size 2497 gap 0 0%
31.1	cell.organisation	unigene59460_kv-1	Transcript	weakly similar to ( 176) AT1G18410 | Symbols: | kinesin motor protein-related | chr1:6336528-6342460 REVERSEweakly similar to ( 145) loc_os01g54080 12001.m11572 protein ATP binding protein, putative, expressed size 672 gap 0 0%
31.1	cell.organisation	unigene16952_kv-1	Transcript	moderately similar to ( 499) AT3G53000 | Symbols: AtPP2-A15 | AtPP2-A15 (Phloem protein 2-A15); carbohydrate binding | chr3:19654278-19655801 FORWARDmoderately similar to ( 311) loc_os02g45320 12002.m09569 protein ATPP2-A13, putative, expressed size 1299 gap 0 0%
31.1	cell.organisation	unigene12765_kv-1	Transcript	moderately similar to ( 258) AT2G29550 | Symbols: TUB7 | TUB7; structural constituent of cytoskeleton | chr2:12644258-12645932 REVERSEmoderately similar to ( 258) TBB2_ORYSA Tubulin beta-2 chain (Beta-2 tubulin) - Oryza sativa (Rice)moderately similar to ( 258) loc_os03g01530 12003.m05700 protein tubulin beta-2 chain, putative, expressed size 376 gap 0 0%
31.1	cell.organisation	unigene58055_kv-1	Transcript	moderately similar to ( 276) AT4G14960 | Symbols: TUA6 | TUA6; structural constituent of cytoskeleton | chr4:8548769-8550319 REVERSEmoderately similar to ( 278) TBA1_PEA Tubulin alpha-1 chain - Pisum sativum (Garden pea)moderately similar to ( 273) loc_os07g38730 12007.m08118 protein tubulin alpha-1 chain, putative, expressed size 506 gap 0 0%
31.1	cell.organisation	unigene50720_kv-1	Transcript	moderately similar to ( 213) AT5G23860 | Symbols: TUB8 | TUB8; structural constituent of cytoskeleton | chr5:8042962-8044528 FORWARDmoderately similar to ( 213) TBB_HORVU Tubulin beta chain (Beta tubulin) - Hordeum vulgare (Barley)moderately similar to ( 213) loc_os05g34170 12005.m07648 protein tubulin beta-6 chain, putative, expressed size 310 gap 0 0%
31.1	cell.organisation	unigene49532_kv-1	Transcript	weakly similar to ( 125) AT3G16060 | Symbols: | kinesin motor family protein | chr3:5447503-5451196 FORWARDweakly similar to ( 119) loc_os01g43580 12001.m10620 protein BY-2 kinesin-like protein 10, putative, expressed size 569 gap 0 0%
31.1	cell.organisation	unigene63930_kv-1	Transcript	moderately similar to ( 265) AT2G38750 | Symbols: ANNAT4 | ANNAT4 (ANNEXIN ARABIDOPSIS 4); calcium ion binding / calcium-dependent phospholipid binding | chr2:16196582-16198431 REVERSEweakly similar to ( 173) ANX4_FRAAN Annexin-like protein RJ4 - Fragaria ananassa (Strawberry)weakly similar to ( 199) loc_os05g31750 12005.m07409 protein annexin-like protein RJ4, putative, expressed size 1127 gap 0…
31.1	cell.organisation	unigene11252_kv-1	Transcript	moderately similar to ( 421) AT5G09810 | Symbols: ACT2, ACT7 | ACT7 (ACTIN 7); structural constituent of cytoskeleton | chr5:3052809-3054220 FORWARDmoderately similar to ( 427) ACT13_SOLTU Actin-101 - Solanum tuberosum (Potato)moderately similar to ( 424) loc_os05g01600 12005.m27520 protein actin-97, putative, expressed size 658 gap 0 0%
31.1	cell.organisation	unigene13541_kv-1	Transcript	very weakly similar to (91.3) AT4G27430 | Symbols: CIP7 | CIP7 (COP1-INTERACTING PROTEIN 7); transcription activator | chr4:13718817-13722736 FORWARD size 1517 gap 0 0%
31.1	cell.organisation	unigene70784_kv-1	Transcript	highly similar to ( 694) AT5G01620 | Symbols: | unknown protein | chr5:232882-234821 FORWARDmoderately similar to ( 385) loc_os03g60350 12003.m10924 protein expressed protein size 1520 gap 0 0%
31.1	cell.organisation	unigene49529_kv-1	Transcript	moderately similar to ( 374) AT3G16060 | Symbols: | kinesin motor family protein | chr3:5447503-5451196 FORWARDweakly similar to ( 118) K125_TOBAC 125 kDa kinesin-related protein - Nicotiana tabacum (Common tobacco)moderately similar to ( 368) loc_os01g43580 12001.m10620 protein BY-2 kinesin-like protein 10, putative, expressed size 1470 gap 0 0%
31.1	cell.organisation	unigene61293_kv-1	Transcript	highly similar to ( 676) AT4G27430 | Symbols: CIP7 | CIP7 (COP1-INTERACTING PROTEIN 7); transcription activator | chr4:13718817-13722736 FORWARDmoderately similar to ( 232) loc_os03g64320 12003.m11293 protein expressed protein size 4019 gap 0 0%
31.1	cell.organisation	unigene27051_kv-1	Transcript	highly similar to ( 513) AT4G14960 | Symbols: TUA6 | TUA6; structural constituent of cytoskeleton | chr4:8548769-8550319 REVERSEhighly similar to ( 519) TBA3_HORVU Tubulin alpha-3 chain - Hordeum vulgare (Barley)highly similar to ( 518) loc_os11g14220 12011.m28666 protein tubulin alpha-3 chain, putative, expressed size 894 gap 0 0%
31.1	cell.organisation	unigene15820_kv-1	Transcript	moderately similar to ( 239) AT5G20490 | Symbols: XIK, ATXIK, XI-17 | XIK; motor/ protein binding | chr5:6927064-6936079 REVERSEweakly similar to ( 197) loc_os03g48140 12003.m09824 protein myosin XI, putative, expressed size 518 gap 0 0%
31.1	cell.organisation	cl246.contig1_kv-1	Transcript	highly similar to ( 746) AT3G24530 | Symbols: | AAA-type ATPase family protein / ankyrin repeat family protein | chr3:8945678-8947786 REVERSEhighly similar to ( 687) loc_os02g16660 12002.m33635 protein protein cbxX, chromosomal, putative, expressed size 1956 gap 0 0%
31.1	cell.organisation	unigene26754_kv-1	Transcript	moderately similar to ( 459) AT1G35720 | Symbols: ANNAT1, OXY5, ATOXY5 | ANNAT1 (ANNEXIN ARABIDOPSIS 1); ATP binding / calcium ion binding / calcium-dependent phospholipid binding / copper ion binding / peroxidase/ protein homodimerization | chr1:13225304-13226939 FORWARDmoderately similar to ( 328) ANX4_FRAAN Annexin-like protein RJ4 - Fragaria ananassa (Strawberry)moderately similar to ( 409) l…
31.1	cell.organisation	unigene62632_kv-1	Transcript	moderately similar to ( 235) AT5G23860 | Symbols: TUB8 | TUB8; structural constituent of cytoskeleton | chr5:8042962-8044528 FORWARDmoderately similar to ( 236) TBB9_GOSHI Tubulin beta-9 chain (Beta-9 tubulin) - Gossypium hirsutum (Upland cotton)moderately similar to ( 234) loc_os06g46000 12006.m31916 protein tubulin beta-3 chain, putative, expressed size 349 gap 0 0%
31.1	cell.organisation	unigene9074_kv-1	Transcript	weakly similar to ( 162) AT4G10720 | Symbols: | ankyrin repeat family protein | chr4:6607879-6609358 FORWARD size 900 gap 0 0%
31.1	cell.organisation	unigene49683_kv-1	Transcript	weakly similar to ( 125) AT4G27360 | Symbols: | dynein light chain, putative | chr4:13694032-13694517 FORWARDvery weakly similar to (85.1) loc_os02g16909 12002.m100707 protein dynein light chain LC6, flagellar outer arm, putative, expressed size 256 gap 0 0%
31.1	cell.organisation	unigene63121_kv-1	Transcript	weakly similar to ( 127) AT4G27360 | Symbols: | dynein light chain, putative | chr4:13694032-13694517 FORWARDvery weakly similar to (89.7) loc_os01g55510 12001.m11709 protein dynein light chain LC6, flagellar outer arm, putative, expressed size 769 gap 0 0%
31.1	cell.organisation	unigene68505_kv-1	Transcript	weakly similar to ( 156) AT3G16120 | Symbols: | dynein light chain, putative | chr3:5465035-5465395 FORWARDvery weakly similar to (88.2) DYL1_CHLRE Dynein 8 kDa light chain, flagellar outer arm - Chlamydomonas reinhardtiiweakly similar to ( 144) loc_os01g55510 12001.m11709 protein dynein light chain LC6, flagellar outer arm, putative, expressed size 651 gap 0 0%
31.4	cell.vesicle transport	unigene27264_kv-1	Transcript	moderately similar to ( 360) AT5G61210 | Symbols: SNAP33, ATSNAP33, SNP33, ATSNAP33B | SNAP33 (SOLUBLE N-ETHYLMALEIMIDE-SENSITIVE FACTOR ADAPTOR PROTEIN 33); SNAP receptor/ protein binding | chr5:24624027-24625366 FORWARDmoderately similar to ( 261) loc_os02g24080 12002.m33379 protein SNAP25 homologous protein SNAP30, putative, expressed size 1247 gap 0 0%
31.4	cell.vesicle transport	unigene2937_kv-1	Transcript	moderately similar to ( 230) AT3G11820 | Symbols: SYP121, AT-SYR1, ATSYP121, SYR1, ATSYR1, PEN1 | SYP121 (SYNTAXIN OF PLANTS 121); SNAP receptor/ protein anchor | chr3:3729540-3730868 REVERSEweakly similar to ( 195) loc_os03g57310 12003.m10649 protein syntaxin 121, putative, expressed size 707 gap 0 0%
31.4	cell.vesicle transport	unigene9383_kv-1	Transcript	moderately similar to ( 360) AT1G21660 | Symbols: | heat shock protein binding | chr1:7605924-7608835 FORWARDmoderately similar to ( 261) loc_os12g36180 12012.m07408 protein auxilin-like protein, putative, expressed size 3054 gap 0 0%
31.4	cell.vesicle transport	cl3816.contig1_kv-1	Transcript	weakly similar to ( 165) AT3G11820 | Symbols: SYP121, AT-SYR1, ATSYP121, SYR1, ATSYR1, PEN1 | SYP121 (SYNTAXIN OF PLANTS 121); SNAP receptor/ protein anchor | chr3:3729540-3730868 REVERSEweakly similar to ( 149) loc_os02g11890 12002.m06437 protein syntaxin 124, putative size 461 gap 0 0%
31.4	cell.vesicle transport	unigene9849_kv-1	Transcript	moderately similar to ( 343) AT1G04750 | Symbols: VAMP7B, VAMP721, ATVAMP721, AT VAMP7B | VAMP721 (VESICLE-ASSOCIATED MEMBRANE PROTEIN 721) | chr1:1331857-1333426 REVERSEmoderately similar to ( 358) loc_os07g09600 12007.m05415 protein vesicle-associated membrane protein 725, putative, expressed size 884 gap 0 0%
31.4	cell.vesicle transport	unigene22552_kv-1	Transcript	moderately similar to ( 399) AT1G08560 | Symbols: SYP111, KN, ATSYP111 | SYP111 (SYNTAXIN OF PLANTS 111); SNAP receptor | chr1:2709778-2710710 REVERSEmoderately similar to ( 333) loc_os03g52650 12003.m10239 protein syntaxin-related protein KNOLLE, putative, expressed size 1028 gap 0 0%
33.2	development.late embryogenesis abundant	unigene25480_kv-1	Transcript	moderately similar to ( 224) AT1G01470 | Symbols: LEA14, LSR3 | LEA14 (LATE EMBRYOGENESIS ABUNDANT 14) | chr1:172295-172826 REVERSEmoderately similar to ( 299) LEA14_GOSHI Late embryogenesis abundant protein Lea14-A - Gossypium hirsutum (Upland cotton)moderately similar to ( 211) loc_os01g12580 12001.m07872 protein late embryogenesis abundant protein Lea14-A, putative, expressed size 1204 gap 0 0%
33.2	development.late embryogenesis abundant	unigene13822_kv-1	Transcript	weakly similar to ( 121) AT1G64065 | Symbols: | FUNCTIONS IN: molecular_function unknown; INVOLVED IN: biological_process unknown; LOCATED IN: membrane; CONTAINS InterPro DOMAIN/s: Harpin-induced 1 (InterPro:IPR010847); BEST Arabidopsis thaliana protein match is: unknown protein (TAIR:AT2G44000.1); Has 69 Blast hits to 69 proteins in 10 species: Archae - 0; Bacteria - 0; Metazoa - 0; Fungi - 0; P…
33.2	development.late embryogenesis abundant	unigene55637_kv-1	Transcript	weakly similar to ( 198) AT1G01470 | Symbols: LEA14, LSR3 | LEA14 (LATE EMBRYOGENESIS ABUNDANT 14) | chr1:172295-172826 REVERSEmoderately similar to ( 222) LEA14_GOSHI Late embryogenesis abundant protein Lea14-A - Gossypium hirsutum (Upland cotton)weakly similar to ( 182) loc_os01g12580 12001.m07872 protein late embryogenesis abundant protein Lea14-A, putative, expressed size 484 gap 0 0%
33.2	development.late embryogenesis abundant	unigene11392_kv-1	Transcript	moderately similar to ( 235) AT3G44380 | Symbols: | FUNCTIONS IN: molecular_function unknown; INVOLVED IN: biological_process unknown; LOCATED IN: cellular_component unknown; EXPRESSED IN: 19 plant structures; EXPRESSED DURING: 13 growth stages; CONTAINS InterPro DOMAIN/s: Water Stress and Hypersensitive response (InterPro:IPR013990), Harpin-induced 1 (InterPro:IPR010847); BEST Arabidopsis thalia…
33.1	development.storage proteins	unigene51095_kv-1	Transcript	highly similar to ( 595) AT5G04040 | Symbols: SDP1 | SDP1 (SUGAR-DEPENDENT1); triacylglycerol lipase | chr5:1090346-1093003 FORWARDhighly similar to ( 550) loc_os01g55650 12001.m11722 protein patatin-like phospholipase family protein, expressed size 1597 gap 0 0%
33.1	development.storage proteins	unigene70691_kv-1	Transcript	moderately similar to ( 307) AT3G57140 | Symbols: SDP1-LIKE | patatin-related | chr3:21150742-21153315 REVERSEmoderately similar to ( 290) loc_os01g55650 12001.m11722 protein patatin-like phospholipase family protein, expressed size 597 gap 0 0%
33.1	development.storage proteins	unigene14527_kv-1	Transcript	moderately similar to ( 224) AT5G04040 | Symbols: SDP1 | SDP1 (SUGAR-DEPENDENT1); triacylglycerol lipase | chr5:1090346-1093003 FORWARDweakly similar to ( 129) loc_os01g55650 12001.m11722 protein patatin-like phospholipase family protein, expressed size 580 gap 0 0%
33.1	development.storage proteins	cl3487.contig1_kv-1	Transcript	highly similar to ( 626) AT2G39220 | Symbols: PLP6, PLA IIB | PLP6 (PATATIN-LIKE PROTEIN 6); nutrient reservoir | chr2:16375055-16376663 REVERSEweakly similar to ( 129) PAT5_SOLTU Patatin T5 precursor (Potato tuber protein) - Solanum tuberosum (Potato)moderately similar to ( 453) loc_os03g14950 12003.m06932 protein patatin-like protein 3, putative, expressed size 1925 gap 0 0%
33.99	development.unspecified	unigene49280_kv-1	Transcript	very weakly similar to (87.0) AT1G01720 | Symbols: ATAF1, ANAC002 | ATAF1; transcription activator/ transcription factor | chr1:268471-269514 FORWARDvery weakly similar to (87.4) NAC48_ORYSA NAC domain-containing protein 48 (ONAC048) - Oryza sativa (Rice)very weakly similar to (87.4) loc_os01g66120 12001.m43315 protein NAC domain-containing protein 48, putative, expressed size 234 gap 0 0%
33.99	development.unspecified	unigene2362_kv-1	Transcript	moderately similar to ( 278) AT4G33400 | Symbols: | dem protein-related / defective embryo and meristems protein-related | chr4:16078189-16080410 REVERSEweakly similar to ( 199) loc_os02g08190 12002.m06165 protein protein CYPRO4, putative, expressed size 881 gap 0 0%
33.99	development.unspecified	unigene58361_kv-1	Transcript	moderately similar to ( 288) AT3G14770 | Symbols: | nodulin MtN3 family protein | chr3:4957787-4959202 REVERSEmoderately similar to ( 232) loc_os01g36070 12001.m09904 protein mtN3 protein-like, putative, expressed size 1314 gap 0 0%
33.99	development.unspecified	unigene21837_kv-1	Transcript	moderately similar to ( 496) AT1G01430 | Symbols: | unknown protein | chr1:156953-158536 REVERSEmoderately similar to ( 469) loc_os06g33330 12006.m07870 protein expressed protein size 1652 gap 0 0%
33.99	development.unspecified	unigene13478_kv-1	Transcript	highly similar to ( 578) AT4G33400 | Symbols: | dem protein-related / defective embryo and meristems protein-related | chr4:16078189-16080410 REVERSEhighly similar to ( 585) loc_os02g08190 12002.m06165 protein protein CYPRO4, putative, expressed size 1056 gap 0 0%
33.99	development.unspecified	unigene51030_kv-1	Transcript	highly similar to ( 511) AT1G70230 | Symbols: | unknown protein | chr1:26450389-26451724 FORWARDmoderately similar to ( 415) loc_os06g12870 12006.m06003 protein expressed protein size 1309 gap 0 0%
33.99	development.unspecified	unigene26878_kv-1	Transcript	moderately similar to ( 326) AT2G17840 | Symbols: ERD7 | ERD7 (EARLY-RESPONSIVE TO DEHYDRATION 7) | chr2:7755923-7757798 REVERSEmoderately similar to ( 241) loc_os03g13840 12003.m34814 protein ERD7, putative, expressed size 2025 gap 0 0%
33.99	development.unspecified	unigene50322_kv-1	Transcript	weakly similar to ( 151) AT4G33270 | Symbols: CDC20.1 | CDC20.1; signal transducer | chr4:16044545-16046590 REVERSEvery weakly similar to (90.5) loc_os04g51110 12004.m35591 protein cell division cycle protein 20, putative, expressed size 378 gap 0 0%
33.99	development.unspecified	unigene37409_kv-1	Transcript	highly similar to ( 525) AT3G51280 | Symbols: | male sterility MS5, putative | chr3:19037229-19038781 FORWARDmoderately similar to ( 461) loc_os09g36740 12009.m06623 protein TPR Domain containing protein, expressed size 1394 gap 0 0%
33.99	development.unspecified	unigene32412_kv-1	Transcript	very weakly similar to (93.6) AT1G01720 | Symbols: ATAF1, ANAC002 | ATAF1; transcription activator/ transcription factor | chr1:268471-269514 FORWARDvery weakly similar to (84.7) NAC48_ORYSA NAC domain-containing protein 48 (ONAC048) - Oryza sativa (Rice)very weakly similar to (85.9) loc_os05g34830 12005.m27596 protein NAC domain-containing protein 48, putative, expressed size 318 gap 0 0%
33.99	development.unspecified	unigene18737_kv-1	Transcript	highly similar to ( 565) AT3G58040 | Symbols: SINAT2 | SINAT2 (SEVEN IN ABSENTIA OF ARABIDOPSIS 2); protein binding / ubiquitin-protein ligase/ zinc ion binding | chr3:21489612-21491085 FORWARDweakly similar to ( 158) SINAL_DROME Probable E3 ubiquitin-protein ligase sina-like CG13030 (EC 6.3.2.-) - Drosophila melanogaster (Fruit fly)moderately similar to ( 481) loc_os01g13370 12001.m07946 protein…
33.99	development.unspecified	unigene58266_kv-1	Transcript	moderately similar to ( 244) AT1G70670 | Symbols: | caleosin-related family protein | chr1:26644830-26645970 FORWARDmoderately similar to ( 227) loc_os03g12230 12003.m101244 protein caleosin, putative, expressed size 709 gap 0 0%
33.99	development.unspecified	unigene34149_kv-1	Transcript	weakly similar to ( 145) AT4G17890 | Symbols: AGD8 | AGD8 (ARF-GAP DOMAIN 8); ARF GTPase activator/ DNA binding / zinc ion binding | chr4:9937121-9938988 FORWARDweakly similar to ( 141) loc_os03g63710 12003.m35539 protein DNA binding protein, putative, expressed size 379 gap 0 0%
33.99	development.unspecified	unigene26879_kv-1	Transcript	moderately similar to ( 414) AT2G17840 | Symbols: ERD7 | ERD7 (EARLY-RESPONSIVE TO DEHYDRATION 7) | chr2:7755923-7757798 REVERSEmoderately similar to ( 317) loc_os06g50330 12006.m09557 protein senescence-associated protein 12, putative, expressed size 1737 gap 0 0%
33.99	development.unspecified	unigene31522_kv-1	Transcript	weakly similar to ( 136) AT3G48140 | Symbols: | senescence-associated protein, putative | chr3:17778471-17779299 FORWARDweakly similar to ( 129) loc_os06g13680 12006.m06083 protein B12D protein, expressed size 433 gap 0 0%
33.99	development.unspecified	unigene24043_kv-1	Transcript	moderately similar to ( 345) AT5G08790 | Symbols: ATAF2, anac081 | ATAF2; transcription activator | chr5:2859113-2860144 REVERSEmoderately similar to ( 300) NAC48_ORYSA NAC domain-containing protein 48 (ONAC048) - Oryza sativa (Rice)moderately similar to ( 302) loc_os05g34830 12005.m27596 protein NAC domain-containing protein 48, putative, expressed size 1333 gap 0 0%
33.99	development.unspecified	unigene37659_kv-1	Transcript	weakly similar to ( 107) AT1G29300 | Symbols: UNE1 | UNE1 (unfertilized embryo sac 1) | chr1:10248120-10249499 REVERSE size 473 gap 0 0%
33.99	development.unspecified	unigene26582_kv-1	Transcript	moderately similar to ( 300) AT5G13180 | Symbols: ANAC083 | ANAC083 (ARABIDOPSIS NAC DOMAIN CONTAINING PROTEIN 83); transcription factor | chr5:4196643-4197577 FORWARDweakly similar to ( 185) NAC68_ORYSA NAC domain-containing protein 68 (ONAC068) - Oryza sativa (Rice)weakly similar to ( 187) loc_os03g21060 12003.m07513 protein NAC domain transcription factor, putative, expressed size 1299 gap 0 0%
33.99	development.unspecified	unigene11075_kv-1	Transcript	weakly similar to ( 139) AT5G14000 | Symbols: anac084 | anac084 (Arabidopsis NAC domain containing protein 84); transcription factor | chr5:4518177-4519034 FORWARDweakly similar to ( 106) NAC68_ORYSA NAC domain-containing protein 68 (ONAC068) - Oryza sativa (Rice)weakly similar to ( 113) loc_os07g37920 12007.m08041 protein NAM-like protein, putative, expressed size 1199 gap 0 0%
33.99	development.unspecified	unigene25035_kv-1	Transcript	weakly similar to ( 183) AT5G22380 | Symbols: anac090 | anac090 (Arabidopsis NAC domain containing protein 90); transcription factor | chr5:7408924-7410038 REVERSEvery weakly similar to (86.3) NAC68_ORYSA NAC domain-containing protein 68 (ONAC068) - Oryza sativa (Rice)weakly similar to ( 158) loc_os01g64310 12001.m12546 protein NAC domain-containing protein 90, putative, expressed size 1159 gap 0…
33.99	development.unspecified	unigene56608_kv-1	Transcript	moderately similar to ( 416) AT3G24440 | Symbols: VRN5, VIL1 | VRN5 (VERNALIZATION 5) | chr3:8876207-8878171 REVERSEhighly similar to ( 532) loc_os12g34850 12012.m07278 protein fibronectin type III domain containing protein, expressed size 1843 gap 0 0%
33.99	development.unspecified	unigene31753_kv-1	Transcript	moderately similar to ( 343) AT5G61430 | Symbols: ANAC100, ATNAC5 | ANAC100 (ARABIDOPSIS NAC DOMAIN CONTAINING PROTEIN 100); transcription factor | chr5:24701328-24702553 REVERSEmoderately similar to ( 222) NAC77_ORYSA NAC domain-containing protein 77 (ONAC077) (ONAC300) - Oryza sativa (Rice)moderately similar to ( 266) loc_os04g38720 12004.m08861 protein NAC domain protein NAC5, putative, expres…
33.99	development.unspecified	unigene17392_kv-1	Transcript	highly similar to ( 578) AT4G19450 | Symbols: | nodulin-related | chr4:10606538-10609218 FORWARDmoderately similar to ( 452) loc_os11g01590 12011.m04362 protein major Facilitator Superfamily protein, expressed size 1876 gap 0 0%
33.99	development.unspecified	unigene16992_kv-1	Transcript	nearly identical (1105) AT2G18940 | Symbols: | pentatricopeptide (PPR) repeat-containing protein | chr2:8203873-8206341 REVERSEmoderately similar to ( 221) RF1_ORYSA Rf1 protein, mitochondrial precursor (PPR protein) (Fertility restorer) (Restorer for CMS) - Oryza sativa (Rice)highly similar to ( 838) loc_os05g19380 12005.m06341 protein expressed protein size 2242 gap 0 0%
33.99	development.unspecified	unigene24675_kv-1	Transcript	weakly similar to ( 129) AT1G28330 | Symbols: | DYL1 (DORMANCY-ASSOCIATED PROTEIN-LIKE 1) | chr1:9934134-9935216 REVERSEweakly similar to ( 139) 12KD_FRAAN Auxin-repressed 12.5 kDa protein - Fragaria ananassa (Strawberry)weakly similar to ( 117) loc_os11g44810 12011.m28867 protein auxin-repressed 12.5 kDa protein, putative, expressed size 694 gap 0 0%
33.99	development.unspecified	unigene62458_kv-1	Transcript	moderately similar to ( 290) AT4G24220 | Symbols: VEP1, AWI31 | VEP1 (VEIN PATTERNING 1); binding / catalytic | chr4:12565219-12566474 FORWARDmoderately similar to ( 276) loc_os03g32170 12003.m08461 protein progesterone 5-beta-reductase, putative, expressed size 1250 gap 0 0%
33.99	development.unspecified	unigene26310_kv-1	Transcript	weakly similar to ( 159) AT1G56220 | Symbols: | dormancy/auxin associated family protein | chr1:21043414-21044381 FORWARDweakly similar to ( 110) loc_os03g22270 12003.m78861 protein auxin-repressed protein, putative, expressed size 852 gap 0 0%
33.99	development.unspecified	unigene10831_kv-1	Transcript	weakly similar to ( 129) AT5G20700 | Symbols: | senescence-associated protein-related | chr5:7006178-7007003 REVERSEvery weakly similar to (90.1) loc_os02g07820 12002.m06128 protein expressed protein size 910 gap 0 0%
33.99	development.unspecified	unigene10845_kv-1	Transcript	weakly similar to ( 132) AT1G74940 | Symbols: | senescence-associated protein-related | chr1:28146284-28147065 FORWARDvery weakly similar to (85.9) loc_os02g07820 12002.m06128 protein expressed protein size 717 gap 0 0%
33.99	development.unspecified	unigene31682_kv-1	Transcript	moderately similar to ( 402) AT1G12910 | Symbols: ATAN11, LWD1 | ATAN11 (ANTHOCYANIN11); nucleotide binding | chr1:4395114-4396154 REVERSEmoderately similar to ( 351) loc_os02g32430 12002.m08336 protein WD40 repeat protein, putative, expressed size 1312 gap 0 0%
33.99	development.unspecified	unigene2607_kv-1	Transcript	moderately similar to ( 220) AT3G43660 | Symbols: | nodulin, putative | chr3:15565332-15565928 FORWARDweakly similar to ( 156) NO21_SOYBN Nodulin 21 (N-21) - Glycine max (Soybean)weakly similar to ( 155) loc_os04g59020 12004.m10780 protein integral membrane protein, expressed size 823 gap 0 0%
33.99	development.unspecified	unigene62760_kv-1	Transcript	highly similar to ( 927) AT4G16390 | Symbols: | LOCATED IN: chloroplast; EXPRESSED IN: 22 plant structures; EXPRESSED DURING: 13 growth stages; CONTAINS InterPro DOMAIN/s: Pentatricopeptide repeat (InterPro:IPR002885), Smr protein/MutS2 C-terminal (InterPro:IPR002625); BEST Arabidopsis thaliana protein match is: pentatricopeptide (PPR) repeat-containing protein (TAIR:AT5G46580.1); Has 19821 Blast…
33.99	development.unspecified	unigene6205_kv-1	Transcript	moderately similar to ( 250) AT4G08290 | Symbols: | nodulin MtN21 family protein | chr4:5239088-5240861 FORWARDmoderately similar to ( 229) loc_os10g14920 12010.m21851 protein nodulin-like protein, putative, expressed size 691 gap 0 0%
33.99	development.unspecified	unigene5586_kv-1	Transcript	moderately similar to ( 317) AT3G06430 | Symbols: EMB2750 | EMB2750 (embryo defective 2750) | chr3:1956658-1958240 REVERSEmoderately similar to ( 285) loc_os03g19650 12003.m35185 protein PPR2, putative, expressed size 527 gap 0 0%
28.2	DNA.repair	unigene56457_kv-1	Transcript	moderately similar to ( 430) AT5G38520 | Symbols: | hydrolase, alpha/beta fold family protein | chr5:15421605-15423234 FORWARDmoderately similar to ( 427) loc_os05g34630 12005.m07694 protein alpha/beta hydrolase fold, putative, expressed size 1331 gap 0 0%
28.1	DNA.synthesis/chromatin structure	unigene38733_kv-1	Transcript	moderately similar to ( 361) AT2G16440 | Symbols: MCM4 | DNA replication licensing factor, putative | chr2:7126536-7130665 REVERSEmoderately similar to ( 370) loc_os01g36390 12001.m09934 protein DNA replication licensing factor mcm4, putative, expressed size 844 gap 0 0%
28.1	DNA.synthesis/chromatin structure	unigene36861_kv-1	Transcript	moderately similar to ( 406) AT5G44635 | Symbols: MCM6 | minichromosome maintenance family protein / MCM family protein | chr5:18006431-18010542 REVERSEweakly similar to ( 184) MCM3_MAIZE DNA replication licensing factor MCM3 homolog (Replication origin activator) (ROA protein) (Fragment) - Zea mays (Maize)moderately similar to ( 397) loc_os05g14590 12005.m05870 protein DNA replication licensing …
28.1	DNA.synthesis/chromatin structure	unigene9190_kv-1	Transcript	nearly identical (1188) AT4G02060 | Symbols: PRL, MCM7 | PRL (PROLIFERA); ATP binding / DNA binding / DNA-dependent ATPase/ nucleoside-triphosphatase/ nucleotide binding | chr4:901484-905297 FORWARDmoderately similar to ( 266) MCM3_MAIZE DNA replication licensing factor MCM3 homolog (Replication origin activator) (ROA protein) (Fragment) - Zea mays (Maize)nearly identical (1159) loc_os12g37400 12…
28.1	DNA.synthesis/chromatin structure	unigene2891_kv-1	Transcript	highly similar to ( 617) AT2G42320 | Symbols: | nucleolar protein gar2-related | chr2:17628102-17630657 FORWARDhighly similar to ( 624) loc_os08g39490 12008.m080206 protein expressed protein size 2862 gap 0 0%
28.1	DNA.synthesis/chromatin structure	unigene14824_kv-1	Transcript	weakly similar to ( 188) AT3G23890 | Symbols: TOPII, ATTOPII | TOPII (TOPOISOMERASE II); ATP binding / DNA binding / DNA topoisomerase (ATP-hydrolyzing)/ DNA topoisomerase/ DNA-dependent ATPase | chr3:8624931-8631106 FORWARDweakly similar to ( 196) TOP2_PEA DNA topoisomerase 2 (EC 5.99.1.3) (DNA topoisomerase II) (PsTopII) - Pisum sativum (Garden pea)weakly similar to ( 191) loc_os02g47150 12002.…
28.1	DNA.synthesis/chromatin structure	unigene62760_kv-1	Transcript	highly similar to ( 927) AT4G16390 | Symbols: | LOCATED IN: chloroplast; EXPRESSED IN: 22 plant structures; EXPRESSED DURING: 13 growth stages; CONTAINS InterPro DOMAIN/s: Pentatricopeptide repeat (InterPro:IPR002885), Smr protein/MutS2 C-terminal (InterPro:IPR002625); BEST Arabidopsis thaliana protein match is: pentatricopeptide (PPR) repeat-containing protein (TAIR:AT5G46580.1); Has 19821 Blast…
28.1.3	DNA.synthesis/chromatin structure.histone	unigene60577_kv-1	Transcript	moderately similar to ( 229) AT4G40030 | Symbols: | histone H3.2 | chr4:18555840-18556417 REVERSEmoderately similar to ( 226) H32_WHEAT Histone H3.2 - Triticum aestivum (Wheat)moderately similar to ( 228) loc_os11g05730 12011.m04769 protein histone H3, putative, expressed size 488 gap 0 0%
28.1.3	DNA.synthesis/chromatin structure.histone	unigene24769_kv-1	Transcript	moderately similar to ( 228) AT5G65360 | Symbols: | histone H3 | chr5:26120099-26120509 REVERSEmoderately similar to ( 226) H32_WHEAT Histone H3.2 - Triticum aestivum (Wheat)moderately similar to ( 228) loc_os11g05730 12011.m04769 protein histone H3, putative, expressed size 534 gap 0 0%
28.1.3	DNA.synthesis/chromatin structure.histone	unigene26289_kv-1	Transcript	weakly similar to ( 171) AT5G02560 | Symbols: HTA12 | HTA12; DNA binding | chr5:575437-576456 FORWARDweakly similar to ( 172) H2A4_ORYSA Probable histone H2A.4 - Oryza sativa (Rice)weakly similar to ( 172) loc_os05g38640 12005.m08043 protein histone H2A, putative, expressed size 683 gap 0 0%
28.1.3	DNA.synthesis/chromatin structure.histone	unigene62029_kv-1	Transcript	moderately similar to ( 228) AT5G65360 | Symbols: | histone H3 | chr5:26120099-26120509 REVERSEmoderately similar to ( 226) H32_WHEAT Histone H3.2 - Triticum aestivum (Wheat)moderately similar to ( 228) loc_os11g05730 12011.m04769 protein histone H3, putative, expressed size 644 gap 0 0%
28.1.3	DNA.synthesis/chromatin structure.histone	unigene61473_kv-1	Transcript	size 225 gap 0 0%
28.1.3	DNA.synthesis/chromatin structure.histone	unigene12104_kv-1	Transcript	weakly similar to ( 162) AT5G59970 | Symbols: | histone H4 | chr5:24146352-24146663 REVERSEweakly similar to ( 162) H4_PEA Histone H4 - Pisum sativum (Garden pea)weakly similar to ( 162) loc_os10g39410 12010.m06709 protein histone H4, putative, expressed size 543 gap 0 0%
28.1.3	DNA.synthesis/chromatin structure.histone	unigene23895_kv-1	Transcript	weakly similar to ( 170) AT1G07790 | Symbols: HTB1 | HTB1; DNA binding | chr1:2413049-2413495 FORWARDweakly similar to ( 171) H2B1_MEDTR Probable histone H2B.1 - Medicago truncatula (Barrel medic)weakly similar to ( 166) loc_os01g62230 12001.m12346 protein histone H2B.4, putative, expressed size 345 gap 0 0%
28.1.3	DNA.synthesis/chromatin structure.histone	unigene16272_kv-1	Transcript	size 451 gap 0 0%
28.1.3	DNA.synthesis/chromatin structure.histone	unigene24767_kv-1	Transcript	moderately similar to ( 228) AT5G65360 | Symbols: | histone H3 | chr5:26120099-26120509 REVERSEmoderately similar to ( 226) H32_WHEAT Histone H3.2 - Triticum aestivum (Wheat)moderately similar to ( 228) loc_os11g05730 12011.m04769 protein histone H3, putative, expressed size 597 gap 0 0%
28.1.3	DNA.synthesis/chromatin structure.histone	cl4680.contig1_kv-1	Transcript	weakly similar to ( 125) AT5G10980 | Symbols: | histone H3 | chr5:3472591-3473349 REVERSEweakly similar to ( 125) H3_VOLCA Histone H3 - Volvox carteriweakly similar to ( 125) loc_os11g05730 12011.m04769 protein histone H3, putative, expressed size 419 gap 0 0%
28.1.3	DNA.synthesis/chromatin structure.histone	unigene51681_kv-1	Transcript	weakly similar to ( 117) AT1G54690 | Symbols: HTA3, H2AXB, G-H2AX, GAMMA-H2AX | GAMMA-H2AX (GAMMA HISTONE VARIANT H2AX); DNA binding | chr1:20414607-20415206 REVERSEweakly similar to ( 122) H2AX_CICAR Histone H2AX - Cicer arietinum (Chickpea) (Garbanzo)weakly similar to ( 117) loc_os12g34510 12012.m07245 protein histone H2A, putative, expressed size 443 gap 0 0%
28.1.3	DNA.synthesis/chromatin structure.histone	unigene15846_kv-1	Transcript	weakly similar to ( 103) AT5G59910 | Symbols: HTB4 | HTB4; DNA binding | chr5:24127206-24127658 FORWARDweakly similar to ( 104) H2B_GOSHI Histone H2B - Gossypium hirsutum (Upland cotton)weakly similar to ( 102) loc_os01g62230 12001.m12346 protein histone H2B.4, putative, expressed size 273 gap 0 0%
28.1.3	DNA.synthesis/chromatin structure.histone	unigene23810_kv-1	Transcript	weakly similar to ( 114) AT2G18050 | Symbols: HIS1-3 | HIS1-3 (HISTONE H1-3); DNA binding / nucleosomal DNA binding | chr2:7846254-7846670 FORWARDvery weakly similar to (90.9) H1_MAIZE Histone H1 - Zea mays (Maize)weakly similar to ( 103) loc_os04g18090 12004.m06975 protein histone H1, putative, expressed size 1073 gap 0 0%
28.1.1.4	DNA.synthesis/chromatin structure.retrotransposon/transposase.hat-like transposase	cl751.contig1_kv-1	Transcript	very weakly similar to (99.4) TRAC9_MAIZE Putative AC9 transposase - Zea mays (Maize)weakly similar to ( 117) loc_os10g08970 12010.m04244 protein transposon protein, putative, unclassified size 1060 gap 0 0%
28.1.1.4	DNA.synthesis/chromatin structure.retrotransposon/transposase.hat-like transposase	unigene49614_kv-1	Transcript	very weakly similar to (85.9) TRAC9_MAIZE Putative AC9 transposase - Zea mays (Maize)weakly similar to ( 111) loc_os10g08970 12010.m04244 protein transposon protein, putative, unclassified size 1486 gap 0 0%
28.1.1.4	DNA.synthesis/chromatin structure.retrotransposon/transposase.hat-like transposase	cl104.contig2_kv-1	Transcript	weakly similar to ( 125) AT3G42170 | Symbols: | DNA binding | chr3:14321838-14323928 FORWARDweakly similar to ( 112) TRA1_MAIZE Putative AC transposase (ORFA) - Zea mays (Maize)weakly similar to ( 134) loc_os05g50624 12005.m83953 protein transposon protein, putative, unclassified, expressed size 2228 gap 0 0%
28.99	DNA.unspecified	unigene60471_kv-1	Transcript	moderately similar to ( 296) AT4G28190 | Symbols: ULT1, ULT | ULT1 (ULTRAPETALA1); DNA binding | chr4:13985753-13987050 FORWARDmoderately similar to ( 273) loc_os01g57240 12001.m11877 protein expressed protein size 1581 gap 0 0%
28.99	DNA.unspecified	unigene12211_kv-1	Transcript	weakly similar to ( 145) AT5G10840 | Symbols: | endomembrane protein 70, putative | chr5:3424910-3427797 REVERSEweakly similar to ( 131) loc_os08g44140 12008.m08387 protein transmembrane 9 superfamily protein member 2 precursor, putative, expressed size 484 gap 0 0%
28.99	DNA.unspecified	unigene10673_kv-1	Transcript	weakly similar to ( 146) AT4G29090 | Symbols: | reverse transcriptase, putative / RNA-dependent DNA polymerase, putative | chr4:14333528-14335255 FORWARDmoderately similar to ( 218) loc_os04g29469 12004.m08057 protein retrotransposon protein, putative, unclassified size 3386 gap 0 0%
5.10	fermentation.aldehyde dehydrogenase	unigene8163_kv-1	Transcript	moderately similar to ( 340) AT3G24503 | Symbols: ALDH2C4, ALDH1A, REF1 | ALDH2C4; 3-chloroallyl aldehyde dehydrogenase/ aldehyde dehydrogenase (NAD)/ coniferyl-aldehyde dehydrogenase | chr3:8919732-8923029 REVERSEweakly similar to ( 157) BADH_SPIOL Betaine-aldehyde dehydrogenase, chloroplast precursor (EC 1.2.1.8) (BADH) - Spinacia oleracea (Spinach)moderately similar to ( 346) loc_os01g40860 12…
6.4	gluconeogenese/ glyoxylate cycle.PEPCK	unigene26110_kv-1	Transcript	highly similar to ( 555) AT4G37870 | Symbols: PCK1, PEPCK | PCK1 (PHOSPHOENOLPYRUVATE CARBOXYKINASE 1); ATP binding / phosphoenolpyruvate carboxykinase (ATP)/ phosphoenolpyruvate carboxykinase/ purine nucleotide binding | chr4:17802974-17806332 REVERSEhighly similar to ( 542) PEPCK_MAIZE Phosphoenolpyruvate carboxykinase [ATP] (EC 4.1.1.49) (PEP carboxykinase) (Phosphoenolpyruvate carboxylase) (P…
4.1.12	glycolysis.cytosolic branch.phosphoglycerate mutase	unigene32526_kv-1	Transcript	moderately similar to ( 413) AT3G05170 | Symbols: | phosphoglycerate/bisphosphoglycerate mutase family protein | chr3:1466738-1468219 FORWARDmoderately similar to ( 386) loc_os05g04960 12005.m05025 protein glycerolphosphate mutase, putative, expressed size 1223 gap 0 0%
4.1.12	glycolysis.cytosolic branch.phosphoglycerate mutase	unigene55891_kv-1	Transcript	moderately similar to ( 268) AT3G05170 | Symbols: | phosphoglycerate/bisphosphoglycerate mutase family protein | chr3:1466738-1468219 FORWARDmoderately similar to ( 371) loc_os06g01950 12006.m04931 protein glycerolphosphate mutase, putative size 1177 gap 0 0%
4.2.14	glycolysis.plastid branch.pyruvate kinase (PK)	unigene21928_kv-1	Transcript	moderately similar to ( 219) AT3G22960 | Symbols: PKP1, PKP-ALPHA | PKP-ALPHA; pyruvate kinase | chr3:8139369-8141771 FORWARDmoderately similar to ( 218) KPYA_RICCO Pyruvate kinase isozyme A, chloroplast precursor (EC 2.7.1.40) - Ricinus communis (Castor bean)moderately similar to ( 239) loc_os03g46910 12003.m09706 protein pyruvate kinase isozyme A, chloroplast precursor, putative, expressed size…
4.2.14	glycolysis.plastid branch.pyruvate kinase (PK)	unigene4088_kv-1	Transcript	weakly similar to ( 153) AT3G22960 | Symbols: PKP1, PKP-ALPHA | PKP-ALPHA; pyruvate kinase | chr3:8139369-8141771 FORWARDweakly similar to ( 151) KPYA_RICCO Pyruvate kinase isozyme A, chloroplast precursor (EC 2.7.1.40) - Ricinus communis (Castor bean)weakly similar to ( 187) loc_os03g46910 12003.m09706 protein pyruvate kinase isozyme A, chloroplast precursor, putative, expressed size 1001 gap 0 …
4.2.14	glycolysis.plastid branch.pyruvate kinase (PK)	unigene36233_kv-1	Transcript	moderately similar to ( 230) AT3G22960 | Symbols: PKP1, PKP-ALPHA | PKP-ALPHA; pyruvate kinase | chr3:8139369-8141771 FORWARDmoderately similar to ( 238) KPYA_RICCO Pyruvate kinase isozyme A, chloroplast precursor (EC 2.7.1.40) - Ricinus communis (Castor bean)moderately similar to ( 264) loc_os03g46910 12003.m09706 protein pyruvate kinase isozyme A, chloroplast precursor, putative, expressed size…
17.1.3	hormone metabolism.abscisic acid.induced-regulated-responsive-activated	unigene51605_kv-1	Transcript	very weakly similar to (88.6) AT4G35900 | Symbols: FD, FD-1, atbzip14 | FD; DNA binding / protein binding / transcription activator/ transcription factor | chr4:17004746-17005614 FORWARD size 1341 gap 0 0%
17.1.1.2.1	hormone metabolism.abscisic acid.synthesis-degradation.degradation.8-hydroxylase	unigene10167_kv-1	Transcript	very weakly similar to (84.0) AT4G19230 | Symbols: CYP707A1 | CYP707A1; (+)-abscisic acid 8'-hydroxylase/ oxygen binding | chr4:10521524-10523566 FORWARD size 247 gap 0 0%
17.1.1.1.10	hormone metabolism.abscisic acid.synthesis-degradation.synthesis.9-cis-epoxycarotenoid dioxygenase	unigene26864_kv-1	Transcript	highly similar to ( 840) AT4G19170 | Symbols: NCED4 | NCED4 (NINE-CIS-EPOXYCAROTENOID DIOXYGENASE 4) | chr4:10481835-10483622 FORWARDhighly similar to ( 688) loc_os02g47510 12002.m09785 protein carotenoid cleavage dioxygenase 1, putative, expressed size 2168 gap 0 0%
17.1.1.1.1	hormone metabolism.abscisic acid.synthesis-degradation.synthesis.zeaxanthin epoxidase	unigene11938_kv-1	Transcript	highly similar to ( 894) AT5G67030 | Symbols: ABA1, LOS6, NPQ2, ATABA1, ZEP, IBS3, ATZEP | ABA1 (ABA DEFICIENT 1); zeaxanthin epoxidase | chr5:26754026-26757090 REVERSEhighly similar to ( 867) ABA2_NICPL Zeaxanthin epoxidase, chloroplast precursor (EC 1.14.13.90) - Nicotiana plumbaginifolia (Leadwort-leaved tobacco)highly similar to ( 816) loc_os04g37619 12004.m35575 protein zeaxanthin epoxidase,…
17.2.3	hormone metabolism.auxin.induced-regulated-responsive-activated	unigene70119_kv-1	Transcript	moderately similar to ( 399) AT1G62330 | Symbols: | unknown protein | chr1:23046965-23050053 FORWARDmoderately similar to ( 346) loc_os06g13220 12006.m06037 protein growth regulator, putative, expressed size 842 gap 0 0%
17.2.3	hormone metabolism.auxin.induced-regulated-responsive-activated	cl467.contig1_kv-1	Transcript	weakly similar to ( 137) AT5G13360 | Symbols: | auxin-responsive GH3 family protein | chr5:4283805-4286120 FORWARDweakly similar to ( 107) GH38_ORYSA Probable indole-3-acetic acid-amido synthetase GH3.8 (EC 6.3.2.-) (Auxin-responsive GH3-like protein 8) (OsGH3-8) - Oryza sativa (Rice)weakly similar to ( 107) loc_os07g40290 12007.m08271 protein indole-3-acetic acid-amido synthetase GH3.8, putative…
17.2.3	hormone metabolism.auxin.induced-regulated-responsive-activated	unigene68503_kv-1	Transcript	very weakly similar to (89.0) AT3G09870 | Symbols: | auxin-responsive family protein | chr3:3027555-3027896 REVERSE size 619 gap 0 0%
17.2.3	hormone metabolism.auxin.induced-regulated-responsive-activated	unigene70652_kv-1	Transcript	size 443 gap 0 0%
17.2.3	hormone metabolism.auxin.induced-regulated-responsive-activated	unigene66085_kv-1	Transcript	moderately similar to ( 258) AT1G76270 | Symbols: | unknown protein | chr1:28613554-28616537 REVERSEmoderately similar to ( 234) loc_os04g47520 12004.m35417 protein auxin-independent growth promoter, putative, expressed size 576 gap 0 0%
17.2.3	hormone metabolism.auxin.induced-regulated-responsive-activated	unigene9392_kv-1	Transcript	highly similar to ( 840) AT5G35570 | Symbols: | unknown protein | chr5:13750101-13753383 REVERSEhighly similar to ( 739) loc_os09g27080 12009.m22099 protein axi 1 like protein, putative, expressed size 2111 gap 0 0%
17.2.3	hormone metabolism.auxin.induced-regulated-responsive-activated	cl1172.contig1_kv-1	Transcript	very weakly similar to (82.4) AT3G02250 | Symbols: | unknown protein | chr3:424185-426376 REVERSEvery weakly similar to (88.6) loc_os06g17390 12006.m06451 protein auxin-independent growth promoter, putative, expressed size 1041 gap 0 0%
17.2.3	hormone metabolism.auxin.induced-regulated-responsive-activated	cl756.contig1_kv-1	Transcript	weakly similar to ( 169) AT1G20550 | Symbols: | unknown protein | chr1:7115485-7117936 REVERSEweakly similar to ( 137) loc_os04g47520 12004.m35417 protein auxin-independent growth promoter, putative, expressed size 636 gap 0 0%
17.2.3	hormone metabolism.auxin.induced-regulated-responsive-activated	unigene10454_kv-1	Transcript	highly similar to (1000) AT2G14960 | Symbols: GH3.1 | GH3.1 | chr2:6451659-6453670 REVERSEhighly similar to ( 895) GH38_ORYSA Probable indole-3-acetic acid-amido synthetase GH3.8 (EC 6.3.2.-) (Auxin-responsive GH3-like protein 8) (OsGH3-8) - Oryza sativa (Rice)highly similar to ( 895) loc_os07g40290 12007.m08271 protein indole-3-acetic acid-amido synthetase GH3.8, putative, expressed size 2072 ga…
17.2.3	hormone metabolism.auxin.induced-regulated-responsive-activated	unigene58550_kv-1	Transcript	highly similar to ( 792) AT2G37980 | Symbols: | unknown protein | chr2:15894162-15897452 REVERSEhighly similar to ( 607) loc_os05g37880 12005.m07967 protein axi 1 like protein, putative, expressed size 2473 gap 0 0%
17.2.3	hormone metabolism.auxin.induced-regulated-responsive-activated	unigene37748_kv-1	Transcript	size 223 gap 0 0%
17.2.3	hormone metabolism.auxin.induced-regulated-responsive-activated	unigene57135_kv-1	Transcript	moderately similar to ( 244) AT4G27450 | Symbols: | unknown protein | chr4:13727665-13728683 REVERSEweakly similar to ( 104) TSJT1_TOBAC Stem-specific protein TSJT1 - Nicotiana tabacum (Common tobacco)weakly similar to ( 145) loc_os03g53270 12003.m35408 protein stem-specific protein TSJT1, putative, expressed size 764 gap 0 0%
17.2.3	hormone metabolism.auxin.induced-regulated-responsive-activated	unigene14617_kv-1	Transcript	moderately similar to ( 477) AT2G14960 | Symbols: GH3.1 | GH3.1 | chr2:6451659-6453670 REVERSEmoderately similar to ( 469) GH32_ORYSA Probable indole-3-acetic acid-amido synthetase GH3.2 (EC 6.3.2.-) (Auxin-responsive GH3-like protein 2) (OsGH3-2) - Oryza sativa (Rice)moderately similar to ( 469) loc_os01g55940 12001.m11750 protein indole-3-acetic acid-amido synthetase GH3.2, putative, expressed …
17.2.3	hormone metabolism.auxin.induced-regulated-responsive-activated	unigene60512_kv-1	Transcript	weakly similar to ( 122) AT1G17345 | Symbols: | auxin-responsive protein-related | chr1:5940525-5940920 FORWARDweakly similar to ( 112) loc_os08g35110 12008.m07500 protein OsSAUR33 - Auxin-responsive SAUR gene family member, expressed size 898 gap 0 0%
17.2.3	hormone metabolism.auxin.induced-regulated-responsive-activated	unigene65979_kv-1	Transcript	weakly similar to ( 124) AT2G46690 | Symbols: | auxin-responsive family protein | chr2:19180904-19181269 FORWARDvery weakly similar to (87.0) loc_os06g50040 12006.m09528 protein OsSAUR29 - Auxin-responsive SAUR gene family member, expressed size 468 gap 0 0%
17.2.3	hormone metabolism.auxin.induced-regulated-responsive-activated	unigene63682_kv-1	Transcript	weakly similar to ( 165) AT2G45210 | Symbols: | auxin-responsive protein-related | chr2:18641884-18642372 FORWARDweakly similar to ( 111) loc_os02g42990 12002.m100801 protein OsSAUR11 - Auxin-responsive SAUR gene family member, expressed size 854 gap 0 0%
17.2.3	hormone metabolism.auxin.induced-regulated-responsive-activated	unigene22507_kv-1	Transcript	weakly similar to ( 108) AT4G22620 | Symbols: | auxin-responsive family protein | chr4:11907631-11908113 FORWARD size 537 gap 0 0%
17.2.3	hormone metabolism.auxin.induced-regulated-responsive-activated	unigene58184_kv-1	Transcript	weakly similar to ( 137) AT2G46690 | Symbols: | auxin-responsive family protein | chr2:19180904-19181269 FORWARDvery weakly similar to (92.0) loc_os06g50040 12006.m09528 protein OsSAUR29 - Auxin-responsive SAUR gene family member, expressed size 712 gap 0 0%
17.2.3	hormone metabolism.auxin.induced-regulated-responsive-activated	unigene65046_kv-1	Transcript	moderately similar to ( 223) AT5G63390 | Symbols: | unknown protein | chr5:25390512-25392591 REVERSEweakly similar to ( 132) loc_os12g08820 12012.m26858 protein auxin-independent growth promoter-like protein, putative, expressed size 543 gap 0 0%
17.2.2	hormone metabolism.auxin.signal transduction	cl1043.contig1_kv-1	Transcript	very weakly similar to (87.4) AT5G35570 | Symbols: | unknown protein | chr5:13750101-13753383 REVERSE size 813 gap 0 0%
17.2.1	hormone metabolism.auxin.synthesis-degradation	unigene33520_kv-1	Transcript	highly similar to ( 607) AT1G44350 | Symbols: ILL6 | ILL6; IAA-amino acid conjugate hydrolase/ metallopeptidase | chr1:16834749-16838201 REVERSEhighly similar to ( 531) loc_os06g47620 12006.m09288 protein IAA-amino acid hydrolase ILR1-like 6 precursor, putative, expressed size 1784 gap 0 0%
17.3.1.2.99	hormone metabolism.brassinosteroid.synthesis-degradation.sterols.other	unigene31806_kv-1	Transcript	moderately similar to ( 440) AT1G58440 | Symbols: XF1, SQE1 | XF1; squalene monooxygenase | chr1:21714094-21717246 REVERSEmoderately similar to ( 444) ERG1_PANGI Squalene monooxygenase (EC 1.14.99.7) (Squalene epoxidase) (SE) - Panax ginseng (Korean ginseng)moderately similar to ( 451) loc_os03g12910 12003.m101256 protein squalene monooxygenase, putative, expressed size 1225 gap 0 0%
17.5.3	hormone metabolism.ethylene.induced-regulated-responsive-activated	unigene25620_kv-1	Transcript	weakly similar to ( 169) AT1G05710 | Symbols: | ethylene-responsive protein, putative | chr1:1716198-1717023 FORWARDweakly similar to ( 127) loc_os04g41570 12004.m101563 protein ER33 protein, putative, expressed size 1341 gap 0 0%
17.5.2	hormone metabolism.ethylene.signal transduction	unigene4050_kv-1	Transcript	moderately similar to ( 221) AT5G25170 | Symbols: | unknown protein | chr5:8693257-8694438 FORWARDweakly similar to ( 159) loc_os03g01130 12003.m05664 protein EREBP-4 like protein, putative, expressed size 726 gap 0 0%
17.5.2	hormone metabolism.ethylene.signal transduction	unigene4114_kv-1	Transcript	weakly similar to ( 175) AT5G25190 | Symbols: | ethylene-responsive element-binding protein, putative | chr5:8707007-8707655 REVERSEweakly similar to ( 119) loc_os02g55380 12002.m10564 protein ethylene response factor 1, putative, expressed size 904 gap 0 0%
17.5.2	hormone metabolism.ethylene.signal transduction	unigene69405_kv-1	Transcript	weakly similar to ( 124) AT3G23240 | Symbols: ERF1, ATERF1 | ERF1 (ETHYLENE RESPONSE FACTOR 1); DNA binding / transcription activator/ transcription factor | chr3:8295705-8296361 FORWARDvery weakly similar to ( 100) loc_os09g39850 12009.m06922 protein transcription factor TSRF1, putative, expressed size 694 gap 0 0%
17.5.2	hormone metabolism.ethylene.signal transduction	unigene13289_kv-1	Transcript	very weakly similar to (80.9) AT4G17500 | Symbols: ATERF-1 | ATERF-1 (ETHYLENE RESPONSIVE ELEMENT BINDING FACTOR 1); DNA binding / transcription activator/ transcription factor | chr4:9759405-9760211 FORWARD size 288 gap 0 0%
17.5.2	hormone metabolism.ethylene.signal transduction	unigene10723_kv-1	Transcript	weakly similar to ( 106) AT4G17500 | Symbols: ATERF-1 | ATERF-1 (ETHYLENE RESPONSIVE ELEMENT BINDING FACTOR 1); DNA binding / transcription activator/ transcription factor | chr4:9759405-9760211 FORWARDvery weakly similar to (84.3) ERF2_NICSY Ethylene-responsive transcription factor 2 (Ethylene-responsive element-binding factor 2) (EREBP-2) (NsERF2) - Nicotiana sylvestris (Wood tobacco) size 554 …
17.5.2	hormone metabolism.ethylene.signal transduction	unigene31260_kv-1	Transcript	weakly similar to ( 182) AT3G23240 | Symbols: ERF1, ATERF1 | ERF1 (ETHYLENE RESPONSE FACTOR 1); DNA binding / transcription activator/ transcription factor | chr3:8295705-8296361 FORWARDvery weakly similar to (93.6) ERF1_TOBAC Ethylene-responsive transcription factor 1 (Ethylene-responsive element-binding factor 1) (EREBP-1) (NtERF1) - Nicotiana tabacum (Common tobacco)weakly similar to ( 130) lo…
17.5.2	hormone metabolism.ethylene.signal transduction	unigene50236_kv-1	Transcript	size 555 gap 0 0%
17.5.1	hormone metabolism.ethylene.synthesis-degradation	unigene9357_kv-1	Transcript	moderately similar to ( 377) AT1G78440 | Symbols: ATGA2OX1 | ATGA2OX1 (gibberellin 2-oxidase 1); gibberellin 2-beta-dioxygenase | chr1:29511772-29512990 REVERSEmoderately similar to ( 455) G2OX1_PEA Gibberellin 2-beta-dioxygenase 1 (EC 1.14.11.13) (Gibberellin 2-beta-hydroxylase 1) (Gibberellin 2-oxidase 1) (GA 2-oxidase 1) (Protein SLENDER) - Pisum sativum (Garden pea)moderately similar to ( 363…
17.5.1	hormone metabolism.ethylene.synthesis-degradation	unigene50095_kv-1	Transcript	moderately similar to ( 238) AT1G14130 | Symbols: | 2-oxoglutarate-dependent dioxygenase, putative | chr1:4836041-4837040 REVERSEvery weakly similar to (93.2) ACCO_ACTCH 1-aminocyclopropane-1-carboxylate oxidase (EC 1.14.17.4) (ACC oxidase) (Ethylene-forming enzyme) (EFE) - Actinidia chinensis (Kiwi) (Yangtao)moderately similar to ( 238) loc_os04g39980 12004.m08982 protein gibberellin 20 oxidase …
17.5.1	hormone metabolism.ethylene.synthesis-degradation	unigene6676_kv-1	Transcript	very weakly similar to (99.8) AT4G11280 | Symbols: ACS6 | ACS6 (1-AMINOCYCLOPROPANE-1-CARBOXYLIC ACID (ACC) SYNTHASE 6); 1-aminocyclopropane-1-carboxylate synthase | chr4:6864168-6865922 FORWARDvery weakly similar to (99.8) 1A1C_TOBAC 1-aminocyclopropane-1-carboxylate synthase (EC 4.4.1.14) (ACC synthase) (S-adenosyl-L-methionine methylthioadenosine-lyase) - Nicotiana tabacum (Common tobacco)very…
17.5.1	hormone metabolism.ethylene.synthesis-degradation	unigene56096_kv-1	Transcript	moderately similar to ( 276) AT1G78550 | Symbols: | oxidoreductase, 2OG-Fe(II) oxygenase family protein | chr1:29545031-29546360 REVERSEweakly similar to ( 173) FLS_SOLTU Flavonol synthase/flavanone 3-hydroxylase (EC 1.14.11.23) (EC 1.14.11.9) (FLS) - Solanum tuberosum (Potato)moderately similar to ( 225) loc_os10g41020 12010.m06867 protein flavonol synthase/flavanone 3-hydroxylase, putative, exp…
17.5.1	hormone metabolism.ethylene.synthesis-degradation	unigene9355_kv-1	Transcript	moderately similar to ( 389) AT1G78440 | Symbols: ATGA2OX1 | ATGA2OX1 (gibberellin 2-oxidase 1); gibberellin 2-beta-dioxygenase | chr1:29511772-29512990 REVERSEmoderately similar to ( 471) G2OX1_PEA Gibberellin 2-beta-dioxygenase 1 (EC 1.14.11.13) (Gibberellin 2-beta-hydroxylase 1) (Gibberellin 2-oxidase 1) (GA 2-oxidase 1) (Protein SLENDER) - Pisum sativum (Garden pea)moderately similar to ( 365…
17.5.1	hormone metabolism.ethylene.synthesis-degradation	unigene5647_kv-1	Transcript	weakly similar to ( 192) AT5G05600 | Symbols: | oxidoreductase, 2OG-Fe(II) oxygenase family protein | chr5:1672266-1674602 FORWARDweakly similar to ( 111) LDOX_MALDO Leucoanthocyanidin dioxygenase (EC 1.14.11.19) (LDOX) (Leucocyanidin oxygenase) (Leucoanthocyanidin hydroxylase) (Anthocyanidin synthase) - Malus domestica (Apple) (Malus sylvestris)weakly similar to ( 151) loc_os03g18030 12003.m1013…
17.5.1	hormone metabolism.ethylene.synthesis-degradation	unigene71409_kv-1	Transcript	weakly similar to ( 185) AT5G08640 | Symbols: FLS | FLS (FLAVONOL SYNTHASE); flavonol synthase | chr5:2804009-2805175 FORWARDmoderately similar to ( 217) FLS_PETHY Flavonol synthase/flavanone 3-hydroxylase (EC 1.14.11.23) (EC 1.14.11.9) (FLS) - Petunia hybrida (Petunia)weakly similar to ( 191) loc_os02g52840 12002.m10314 protein flavonol synthase/flavanone 3-hydroxylase, putative, expressed size …
17.5.1	hormone metabolism.ethylene.synthesis-degradation	unigene1998_kv-1	Transcript	moderately similar to ( 206) AT2G36690 | Symbols: | oxidoreductase, 2OG-Fe(II) oxygenase family protein | chr2:15379930-15381987 FORWARDweakly similar to ( 156) FLS_PETHY Flavonol synthase/flavanone 3-hydroxylase (EC 1.14.11.23) (EC 1.14.11.9) (FLS) - Petunia hybrida (Petunia)moderately similar to ( 230) loc_os08g37456 12008.m080186 protein flavonol synthase/flavanone 3-hydroxylase, putative, exp…
17.5.1	hormone metabolism.ethylene.synthesis-degradation	unigene58512_kv-1	Transcript	weakly similar to ( 139) AT1G06620 | Symbols: | 2-oxoglutarate-dependent dioxygenase, putative | chr1:2025618-2027094 FORWARDweakly similar to ( 132) DV4H_CATRO Desacetoxyvindoline 4-hydroxylase (EC 1.14.11.20) - Catharanthus roseus (Rosy periwinkle) (Madagascar periwinkle)weakly similar to ( 126) loc_os04g10350 12004.m06287 protein 1-aminocyclopropane-1-carboxylate oxidase, putative, expressed s…
17.5.1	hormone metabolism.ethylene.synthesis-degradation	unigene4508_kv-1	Transcript	weakly similar to ( 159) AT5G59540 | Symbols: | oxidoreductase, 2OG-Fe(II) oxygenase family protein | chr5:23996615-23997576 REVERSEweakly similar to ( 130) DV4H_CATRO Desacetoxyvindoline 4-hydroxylase (EC 1.14.11.20) - Catharanthus roseus (Rosy periwinkle) (Madagascar periwinkle)weakly similar to ( 133) loc_os03g48430 12003.m09851 protein 1-aminocyclopropane-1-carboxylate oxidase, putative, expr…
17.5.1	hormone metabolism.ethylene.synthesis-degradation	unigene35983_kv-1	Transcript	moderately similar to ( 275) AT1G06620 | Symbols: | 2-oxoglutarate-dependent dioxygenase, putative | chr1:2025618-2027094 FORWARDmoderately similar to ( 240) DV4H_CATRO Desacetoxyvindoline 4-hydroxylase (EC 1.14.11.20) - Catharanthus roseus (Rosy periwinkle) (Madagascar periwinkle)moderately similar to ( 224) loc_os04g10350 12004.m06287 protein 1-aminocyclopropane-1-carboxylate oxidase, putative,…
17.5.1	hormone metabolism.ethylene.synthesis-degradation	unigene71682_kv-1	Transcript	moderately similar to ( 310) AT1G15550 | Symbols: GA4, ATGA3OX1, GA3OX1 | GA3OX1 (GIBBERELLIN 3-OXIDASE 1); gibberellin 3-beta-dioxygenase/ transcription factor binding | chr1:5344569-5346078 REVERSEweakly similar to ( 192) G3O23_WHEAT Gibberellin 3-beta-dioxygenase 2-3 (EC 1.14.11.15) (Gibberellin 3 beta-hydroxylase 2-3) (Gibberellin 3-oxidase 2-3) - Triticum aestivum (Wheat)weakly similar to ( …
17.5.1	hormone metabolism.ethylene.synthesis-degradation	unigene2267_kv-1	Transcript	highly similar to ( 513) AT5G51810 | Symbols: GA20OX2, AT2353, ATGA20OX2 | GA20OX2 (GIBBERELLIN 20 OXIDASE 2); gibberellin 20-oxidase | chr5:21055389-21056746 REVERSEmoderately similar to ( 491) GAO1D_WHEAT Gibberellin 20 oxidase 1-D (EC 1.14.11.-) (Gibberellin C-20 oxidase 1-D) (GA 20-oxidase 1-D) (Ta20ox1D) (TaGA20ox1-D) (Protein Wga20) - Triticum aestivum (Wheat)moderately similar to ( 443) lo…
17.5.1.2	hormone metabolism.ethylene.synthesis-degradation.1-aminocyclopropane-1-carboxylate oxidase	unigene24849_kv-1	Transcript	weakly similar to ( 181) AT1G05010 | Symbols: EFE, ACO4, EAT1 | EFE (ETHYLENE-FORMING ENZYME); 1-aminocyclopropane-1-carboxylate oxidase | chr1:1431419-1432695 REVERSEweakly similar to ( 190) ACCO1_PETHY 1-aminocyclopropane-1-carboxylate oxidase 1 (EC 1.14.17.4) (ACC oxidase 1) (Ethylene-forming enzyme) (EFE) (ACCO) - Petunia hybrida (Petunia)weakly similar to ( 178) loc_os09g27820 12009.m05933 p…
17.5.1.1	hormone metabolism.ethylene.synthesis-degradation.1-aminocyclopropane-1-carboxylate synthase	unigene24873_kv-1	Transcript	highly similar to ( 626) AT4G11280 | Symbols: ACS6 | ACS6 (1-AMINOCYCLOPROPANE-1-CARBOXYLIC ACID (ACC) SYNTHASE 6); 1-aminocyclopropane-1-carboxylate synthase | chr4:6864168-6865922 FORWARDhighly similar to ( 629) 1A1C_SOYBN 1-aminocyclopropane-1-carboxylate synthase (EC 4.4.1.14) (ACC synthase) (S-adenosyl-L-methionine methylthioadenosine-lyase) - Glycine max (Soybean)highly similar to ( 560) lo…
17.5.1.1	hormone metabolism.ethylene.synthesis-degradation.1-aminocyclopropane-1-carboxylate synthase	unigene55885_kv-1	Transcript	moderately similar to ( 315) AT4G11280 | Symbols: ACS6 | ACS6 (1-AMINOCYCLOPROPANE-1-CARBOXYLIC ACID (ACC) SYNTHASE 6); 1-aminocyclopropane-1-carboxylate synthase | chr4:6864168-6865922 FORWARDmoderately similar to ( 337) 1A1C_SOYBN 1-aminocyclopropane-1-carboxylate synthase (EC 4.4.1.14) (ACC synthase) (S-adenosyl-L-methionine methylthioadenosine-lyase) - Glycine max (Soybean)moderately similar …
17.6.3	hormone metabolism.gibberelin.induced-regulated-responsive-activated	unigene60658_kv-1	Transcript	very weakly similar to (94.4) AT2G14900 | Symbols: | gibberellin-regulated family protein | chr2:6404210-6405043 FORWARDvery weakly similar to (92.8) loc_os03g55290 12003.m10444 protein gibberellin-regulated protein 2 precursor, putative, expressed size 594 gap 0 0%
17.6.3	hormone metabolism.gibberelin.induced-regulated-responsive-activated	unigene25113_kv-1	Transcript	size 659 gap 0 0%
17.6.3	hormone metabolism.gibberelin.induced-regulated-responsive-activated	unigene26902_kv-1	Transcript	weakly similar to ( 110) AT2G14900 | Symbols: | gibberellin-regulated family protein | chr2:6404210-6405043 FORWARDvery weakly similar to (97.8) loc_os03g55290 12003.m10444 protein gibberellin-regulated protein 2 precursor, putative, expressed size 695 gap 0 0%
17.6.3	hormone metabolism.gibberelin.induced-regulated-responsive-activated	unigene12052_kv-1	Transcript	very weakly similar to (99.0) AT5G14920 | Symbols: | gibberellin-regulated family protein | chr5:4826598-4827517 FORWARDvery weakly similar to (95.5) loc_os04g39110 12004.m101546 protein gibberellin-regulated protein 1 precursor, putative, expressed size 520 gap 0 0%
17.6.2	hormone metabolism.gibberelin.signal transduction	cl761.contig1_kv-1	Transcript	highly similar to ( 543) AT3G63010 | Symbols: ATGID1B, GID1B | GID1B (GA INSENSITIVE DWARF1B); hydrolase | chr3:23289717-23290998 FORWARDmoderately similar to ( 418) GID1_ORYSA Gibberellin receptor GID1 (EC 3.-.-.-) (Gibberellin-insensitive dwarf protein 1) (Protein GIBBERELLIN INSENSITIVE DWARF1) - Oryza sativa (Rice)moderately similar to ( 418) loc_os05g33730 12005.m07605 protein gibberellin re…
17.6.2	hormone metabolism.gibberelin.signal transduction	cl5207.contig1_kv-1	Transcript	highly similar to ( 568) AT3G63010 | Symbols: ATGID1B, GID1B | GID1B (GA INSENSITIVE DWARF1B); hydrolase | chr3:23289717-23290998 FORWARDmoderately similar to ( 436) GID1_ORYSA Gibberellin receptor GID1 (EC 3.-.-.-) (Gibberellin-insensitive dwarf protein 1) (Protein GIBBERELLIN INSENSITIVE DWARF1) - Oryza sativa (Rice)moderately similar to ( 436) loc_os05g33730 12005.m07605 protein gibberellin re…
17.6.1	hormone metabolism.gibberelin.synthesis-degradation	cl319.contig2_kv-1	Transcript	weakly similar to ( 192) AT1G52800 | Symbols: | oxidoreductase, 2OG-Fe(II) oxygenase family protein | chr1:19664044-19665362 FORWARDweakly similar to ( 127) loc_os08g32160 12008.m07210 protein oxidoreductase, putative, expressed size 832 gap 0 0%
17.7.2	hormone metabolism.jasmonate.signal transduction	cl742.contig1_kv-1	Transcript	weakly similar to ( 136) AT1G19180 | Symbols: TIFY10A | JAZ1 (JASMONATE-ZIM-DOMAIN PROTEIN 1); protein binding | chr1:6622708-6623271 FORWARDweakly similar to ( 120) loc_os07g42370 12007.m29261 protein pnFL-2, putative, expressed size 1679 gap 0 0%
17.7.2	hormone metabolism.jasmonate.signal transduction	unigene11986_kv-1	Transcript	weakly similar to ( 120) AT1G72450 | Symbols: JAZ6, TIFY11B | JAZ6 (JASMONATE-ZIM-DOMAIN PROTEIN 6) | chr1:27274336-27276136 REVERSE size 996 gap 0 0%
17.7.2	hormone metabolism.jasmonate.signal transduction	unigene25842_kv-1	Transcript	weakly similar to ( 190) AT1G19180 | Symbols: TIFY10A | JAZ1 (JASMONATE-ZIM-DOMAIN PROTEIN 1); protein binding | chr1:6622708-6623271 FORWARDweakly similar to ( 142) loc_os07g42370 12007.m29261 protein pnFL-2, putative, expressed size 1189 gap 0 0%
17.7.2	hormone metabolism.jasmonate.signal transduction	unigene27324_kv-1	Transcript	weakly similar to ( 131) AT1G72450 | Symbols: JAZ6, TIFY11B | JAZ6 (JASMONATE-ZIM-DOMAIN PROTEIN 6) | chr1:27274336-27276136 REVERSEvery weakly similar to (89.4) loc_os07g42370 12007.m29261 protein pnFL-2, putative, expressed size 1468 gap 0 0%
17.7.2	hormone metabolism.jasmonate.signal transduction	unigene25843_kv-1	Transcript	weakly similar to ( 178) AT1G19180 | Symbols: TIFY10A | JAZ1 (JASMONATE-ZIM-DOMAIN PROTEIN 1); protein binding | chr1:6622708-6623271 FORWARDweakly similar to ( 140) loc_os07g42370 12007.m29261 protein pnFL-2, putative, expressed size 1165 gap 0 0%
17.7.1.5	hormone metabolism.jasmonate.synthesis-degradation.12-Oxo-PDA-reductase	unigene27289_kv-1	Transcript	highly similar to ( 603) AT2G06050 | Symbols: OPR3 | OPR3 (OPDA-REDUCTASE 3); 12-oxophytodienoate reductase | chr2:2359240-2361971 REVERSEhighly similar to ( 608) loc_os08g35740 12008.m080177 protein 12-oxophytodienoate reductase 3, putative, expressed size 1808 gap 0 0%
17.7.1.4	hormone metabolism.jasmonate.synthesis-degradation.allene oxidase cyclase	unigene25030_kv-1	Transcript	moderately similar to ( 244) AT1G13280 | Symbols: AOC4 | AOC4 (ALLENE OXIDE CYCLASE 4); allene-oxide cyclase | chr1:4547624-4548552 FORWARDmoderately similar to ( 281) loc_os03g32314 12003.m08473 protein allene oxide cyclase 4, chloroplast precursor, putative, expressed size 1257 gap 0 0%
17.7.1.4	hormone metabolism.jasmonate.synthesis-degradation.allene oxidase cyclase	unigene25031_kv-1	Transcript	moderately similar to ( 240) AT1G13280 | Symbols: AOC4 | AOC4 (ALLENE OXIDE CYCLASE 4); allene-oxide cyclase | chr1:4547624-4548552 FORWARDmoderately similar to ( 275) loc_os03g32314 12003.m08473 protein allene oxide cyclase 4, chloroplast precursor, putative, expressed size 932 gap 0 0%
17.7.1.3	hormone metabolism.jasmonate.synthesis-degradation.allene oxidase synthase	unigene25877_kv-1	Transcript	highly similar to ( 719) AT5G42650 | Symbols: AOS, CYP74A, DDE2 | AOS (ALLENE OXIDE SYNTHASE); allene oxide synthase/ hydro-lyase/ oxygen binding | chr5:17097803-17099359 REVERSEhighly similar to ( 642) C74A1_ORYSA Cytochrome P450 74A1, chloroplast precursor (EC 4.2.1.92) (Allene oxide synthase 1) (Hydroperoxide dehydrase 1) - Oryza sativa (Rice)highly similar to ( 642) loc_os03g55800 12003.m1049…
17.7.1.2	hormone metabolism.jasmonate.synthesis-degradation.lipoxygenase	unigene22210_kv-1	Transcript	highly similar to ( 799) AT1G17420 | Symbols: LOX3 | LOX3; electron carrier/ iron ion binding / lipoxygenase/ metal ion binding / oxidoreductase, acting on single donors with incorporation of molecular oxygen, incorporation of two atoms of oxygen | chr1:5977512-5981384 FORWARDhighly similar to ( 731) LOX5_ORYSA Putative lipoxygenase 5 (EC 1.13.11.12) - Oryza sativa (Rice)highly similar to ( 727) …
17.7.1.2	hormone metabolism.jasmonate.synthesis-degradation.lipoxygenase	unigene24422_kv-1	Transcript	highly similar to ( 577) AT1G72520 | Symbols: | lipoxygenase, putative | chr1:27308611-27312589 FORWARDmoderately similar to ( 488) LOX6_ORYSA Probable lipoxygenase 6 (EC 1.13.11.12) - Oryza sativa (Rice)moderately similar to ( 488) loc_os03g08220 12003.m06331 protein lipoxygenase 6, putative, expressed size 1531 gap 0 0%
17.7.1.2	hormone metabolism.jasmonate.synthesis-degradation.lipoxygenase	unigene24715_kv-1	Transcript	highly similar to ( 758) AT1G17420 | Symbols: LOX3 | LOX3; electron carrier/ iron ion binding / lipoxygenase/ metal ion binding / oxidoreductase, acting on single donors with incorporation of molecular oxygen, incorporation of two atoms of oxygen | chr1:5977512-5981384 FORWARDhighly similar to ( 676) LOX6_ORYSA Probable lipoxygenase 6 (EC 1.13.11.12) - Oryza sativa (Rice)highly similar to ( 676) …
17.7.1.2	hormone metabolism.jasmonate.synthesis-degradation.lipoxygenase	unigene58173_kv-1	Transcript	nearly identical (1252) AT3G22400 | Symbols: LOX5 | LOX5; electron carrier/ iron ion binding / lipoxygenase/ metal ion binding / oxidoreductase, acting on single donors with incorporation of molecular oxygen, incorporation of two atoms of oxygen | chr3:7927011-7931167 FORWARDnearly identical (1182) LOX1_SOLTU Lipoxygenase 1 (EC 1.13.11.12) - Solanum tuberosum (Potato)nearly identical (1102) loc_o…
17.8.1	hormone metabolism.salicylic acid.synthesis-degradation	unigene51466_kv-1	Transcript	very weakly similar to (96.7) AT1G19640 | Symbols: JMT | JMT (JASMONIC ACID CARBOXYL METHYLTRANSFERASE); jasmonate O-methyltransferase | chr1:6789166-6791708 REVERSEvery weakly similar to (85.1) BAMT_ANTMA Benzoate carboxyl methyltransferase (EC 2.1.1.-) (S-adenosyl-L-methionine:benzoic acid carboxyl methyltransferase) - Antirrhinum majus (Garden snapdragon)very weakly similar to (82.8) loc_os02g…
17.8.1.1.5	hormone metabolism.salicylic acid.synthesis-degradation.synthesis.SA glucosyltransferase ester and ether bond making SGE, SAG	unigene58070_kv-1	Transcript	weakly similar to ( 101) AT2G43820 | Symbols: GT, UGT74F2 | UGT74F2 (UDP-GLUCOSYLTRANSFERASE 74F2); UDP-glucose:4-aminobenzoate acylglucosyltransferase/ UDP-glucosyltransferase/ UDP-glycosyltransferase/ transferase, transferring glycosyl groups / transferase, transferring hexosyl groups | chr2:18152279-18153715 FORWARDvery weakly similar to (90.5) loc_os09g34250 12009.m06474 protein indole-3-acet…
11.8	lipid metabolism.''exotics'' (steroids, squalene etc)	unigene32524_kv-1	Transcript	moderately similar to ( 311) AT4G36750 | Symbols: | quinone reductase family protein | chr4:17324642-17326215 FORWARDmoderately similar to ( 252) loc_os03g53730 12003.m10343 protein flavoprotein wrbA, putative, expressed size 824 gap 0 0%
11.8	lipid metabolism.''exotics'' (steroids, squalene etc)	unigene49970_kv-1	Transcript	moderately similar to ( 338) AT4G36750 | Symbols: | quinone reductase family protein | chr4:17324642-17326215 FORWARDmoderately similar to ( 245) loc_os05g42190 12005.m08392 protein flavoprotein wrbA, putative, expressed size 1014 gap 0 0%
11.8	lipid metabolism.''exotics'' (steroids, squalene etc)	unigene64266_kv-1	Transcript	weakly similar to ( 200) AT5G07010 | Symbols: ATST2A, ST2A | ST2A (SULFOTRANSFERASE 2A); hydroxyjasmonate sulfotransferase/ sulfotransferase | chr5:2174960-2176039 REVERSEweakly similar to ( 178) loc_os11g04550 12011.m04653 protein flavonol 3-sulfotransferase, putative size 924 gap 0 0%
11.8.2	lipid metabolism.''exotics'' (steroids, squalene etc).methylsterol monooxygenase	unigene68815_kv-1	Transcript	moderately similar to ( 298) AT1G07420 | Symbols: ATSMO2, SMO2-1 | SMO2-1 (STEROL 4-ALPHA-METHYL-OXIDASE 2-1); 4-alpha-methyl-delta7-sterol-4alpha-methyl oxidase/ C-4 methylsterol oxidase | chr1:2278918-2280033 FORWARDmoderately similar to ( 266) loc_os07g01150 12007.m079590 protein C-4 methylsterol oxidase, putative, expressed size 518 gap 0 0%
11.8.1	lipid metabolism.''exotics'' (steroids, squalene etc).sphingolipids	unigene12662_kv-1	Transcript	moderately similar to ( 326) AT3G58490 | Symbols: | phosphatidic acid phosphatase family protein / PAP2 family protein | chr3:21633362-21635057 FORWARDmoderately similar to ( 304) loc_os03g59070 12003.m10808 protein phosphoric ester hydrolase, putative, expressed size 2134 gap 0 0%
11.2.4	lipid metabolism.FA desaturation.omega 6 desaturase	unigene27142_kv-1	Transcript	highly similar to ( 627) AT4G30950 | Symbols: FAD6, FADC, SFD4 | FAD6 (FATTY ACID DESATURASE 6); omega-6 fatty acid desaturase | chr4:15057278-15059673 REVERSEhighly similar to ( 642) FAD6C_BRANA Omega-6 fatty acid desaturase, chloroplast precursor (EC 1.14.19.-) - Brassica napus (Rape)moderately similar to ( 305) loc_os08g34220 12008.m07411 protein omega-6 fatty acid desaturase, chloroplast prec…
11.1.7	lipid metabolism.FA synthesis and FA elongation.ACP thioesterase	cl650.contig1_kv-1	Transcript	highly similar to ( 584) AT1G08510 | Symbols: FATB | FATB (fatty acyl-ACP thioesterases B); acyl carrier/ acyl-[acyl-carrier-protein] hydrolase | chr1:2691546-2693409 REVERSEhighly similar to ( 652) FATB_GOSHI Myristoyl-acyl carrier protein thioesterase, chloroplast precursor (EC 3.1.2.-) (16:0-acyl-carrier protein thioesterase) (16:0-ACP thioesterase) (Acyl-[acyl-carrier-protein] hydrolase) (PAT…
11.1.7	lipid metabolism.FA synthesis and FA elongation.ACP thioesterase	unigene10219_kv-1	Transcript	highly similar to ( 603) AT1G08510 | Symbols: FATB | FATB (fatty acyl-ACP thioesterases B); acyl carrier/ acyl-[acyl-carrier-protein] hydrolase | chr1:2691546-2693409 REVERSEhighly similar to ( 727) FATB_GOSHI Myristoyl-acyl carrier protein thioesterase, chloroplast precursor (EC 3.1.2.-) (16:0-acyl-carrier protein thioesterase) (16:0-ACP thioesterase) (Acyl-[acyl-carrier-protein] hydrolase) (PAT…
11.1.8	lipid metabolism.FA synthesis and FA elongation.acyl coa ligase	cl571.contig1_kv-1	Transcript	highly similar to ( 664) AT3G48990 | Symbols: | AMP-dependent synthetase and ligase family protein | chr3:18159031-18161294 REVERSEweakly similar to ( 164) 4CL2_PETCR 4-coumarate--CoA ligase 1 (EC 6.2.1.12) (4CL 1) (4-coumaroyl-CoA synthase 1) - Petroselinum crispum (Parsley) (Petroselinum hortense)highly similar to ( 607) loc_os04g58710 12004.m35525 protein peroxisomal-coenzyme A synthetase, put…
11.1.10	lipid metabolism.FA synthesis and FA elongation.beta ketoacyl CoA synthase	unigene24506_kv-1	Transcript	highly similar to ( 800) AT5G43760 | Symbols: KCS20 | KCS20 (3-KETOACYL-COA SYNTHASE 20); fatty acid elongase | chr5:17585903-17588486 FORWARDhighly similar to ( 814) loc_os06g39750 12006.m091730 protein fatty acid elongase, putative, expressed size 1957 gap 0 0%
11.1.10	lipid metabolism.FA synthesis and FA elongation.beta ketoacyl CoA synthase	unigene67464_kv-1	Transcript	highly similar to ( 677) AT1G01120 | Symbols: KCS1 | KCS1 (3-KETOACYL-COA SYNTHASE 1); acyltransferase/ fatty acid elongase | chr1:57392-58978 REVERSEhighly similar to ( 588) loc_os05g49900 12005.m09060 protein fatty acid elongase, putative, expressed size 1304 gap 0 0%
11.1.10	lipid metabolism.FA synthesis and FA elongation.beta ketoacyl CoA synthase	unigene14969_kv-1	Transcript	moderately similar to ( 446) AT5G04530 | Symbols: KCS19 | KCS19 (3-KETOACYL-COA SYNTHASE 19); acyltransferase/ catalytic/ transferase, transferring acyl groups other than amino-acyl groups | chr5:1292222-1293616 REVERSEmoderately similar to ( 348) loc_os10g33370 12010.m06165 protein acyltransferase, putative, expressed size 1088 gap 0 0%
11.1.10	lipid metabolism.FA synthesis and FA elongation.beta ketoacyl CoA synthase	unigene25820_kv-1	Transcript	highly similar to ( 905) AT2G26640 | Symbols: KCS11 | KCS11 (3-KETOACYL-COA SYNTHASE 11); acyltransferase/ catalytic/ transferase, transferring acyl groups other than amino-acyl groups | chr2:11330094-11331623 FORWARDhighly similar to ( 844) loc_os06g39750 12006.m091730 protein fatty acid elongase, putative, expressed size 2529 gap 0 0%
11.1.10	lipid metabolism.FA synthesis and FA elongation.beta ketoacyl CoA synthase	unigene18023_kv-1	Transcript	weakly similar to ( 184) AT2G16280 | Symbols: KCS9 | KCS9 (3-KETOACYL-COA SYNTHASE 9); acyltransferase/ catalytic/ transferase, transferring acyl groups other than amino-acyl groups | chr2:7051186-7052724 FORWARDweakly similar to ( 150) loc_os05g49290 12005.m27982 protein acyltransferase, putative, expressed size 466 gap 0 0%
11.10.2	lipid metabolism.glycolipid synthesis.DGDG synthase	unigene24013_kv-1	Transcript	nearly identical (1161) AT3G11670 | Symbols: DGD1 | DGD1 (DIGALACTOSYL DIACYLGLYCEROL DEFICIENT 1); UDP-galactosyltransferase/ galactolipid galactosyltransferase/ transferase, transferring glycosyl groups | chr3:3681679-3684495 REVERSEnearly identical (1259) DGDG1_LOTJA Digalactosyldiacylglycerol synthase 1, chloroplast precursor (EC 2.4.1.241) - Lotus japonicusnearly identical (1051) loc_os04g34…
11.10.1	lipid metabolism.glycolipid synthesis.MGDG synthase	unigene33620_kv-1	Transcript	highly similar to ( 763) AT4G31780 | Symbols: MGD1, MGDA | MGD1 (MONOGALACTOSYL DIACYLGLYCEROL SYNTHASE 1); 1,2-diacylglycerol 3-beta-galactosyltransferase/ UDP-galactosyltransferase/ UDP-glycosyltransferase/ transferase, transferring glycosyl groups | chr4:15374222-15376873 FORWARDhighly similar to ( 720) loc_os09g25580 12009.m05710 protein MGDG synthase type A, putative, expressed size 1718 gap…
11.10.1	lipid metabolism.glycolipid synthesis.MGDG synthase	unigene61479_kv-1	Transcript	highly similar to ( 684) AT5G20410 | Symbols: MGD2, ATMGD2 | MGD2; 1,2-diacylglycerol 3-beta-galactosyltransferase/ UDP-galactosyltransferase/ transferase, transferring glycosyl groups | chr5:6896765-6898581 FORWARDhighly similar to ( 651) loc_os02g55910 12002.m10615 protein MGD2, putative, expressed size 1743 gap 0 0%
11.10.4	lipid metabolism.glycolipid synthesis.sulfolipid synthase	unigene56944_kv-1	Transcript	moderately similar to ( 480) AT5G01220 | Symbols: SQD2 | SQD2 (sulfoquinovosyldiacylglycerol 2); UDP-glycosyltransferase/ UDP-sulfoquinovose:DAG sulfoquinovosyltransferase/ transferase, transferring glycosyl groups | chr5:86907-89885 REVERSEmoderately similar to ( 471) loc_os07g01030 12007.m04584 protein glycosyl transferase, group 1 family protein, putative, expressed size 964 gap 0 0%
11.9.4.13	lipid metabolism.lipid degradation.beta-oxidation.acyl CoA reductase	unigene13770_kv-1	Transcript	highly similar to ( 572) AT4G33790 | Symbols: CER4, G7, FAR3 | CER4 (ECERIFERUM 4); fatty acyl-CoA reductase (alcohol-forming)/ oxidoreductase, acting on the CH-CH group of donors | chr4:16204325-16207891 REVERSEmoderately similar to ( 467) loc_os08g20200 12008.m06087 protein male sterility protein 2, putative, expressed size 1839 gap 0 0%
11.9.4.9	lipid metabolism.lipid degradation.beta-oxidation.multifunctional	unigene5422_kv-1	Transcript	moderately similar to ( 350) AT4G29010 | Symbols: AIM1 | AIM1 (ABNORMAL INFLORESCENCE MERISTEM); enoyl-CoA hydratase | chr4:14297312-14302016 REVERSEmoderately similar to ( 341) MFP_ORYSA Peroxisomal fatty acid beta-oxidation multifunctional protein (MFP) [Includes: Enoyl-CoA hydratase (EC 4.2.1.17); 3-2-trans-enoyl-CoA isomerase (EC 5.3.3.8); 3-hydroxybutyryl-CoA epimerase (EC 5.1.2.3); 3-hydrox…
11.9.2	lipid metabolism.lipid degradation.lipases	unigene9932_kv-1	Transcript	moderately similar to ( 473) AT2G39420 | Symbols: | esterase/lipase/thioesterase family protein | chr2:16460442-16462872 FORWARDmoderately similar to ( 388) loc_os12g16180 12012.m05576 protein phospholipase, putative, expressed size 1165 gap 0 0%
11.9.2.2	lipid metabolism.lipid degradation.lipases.acylglycerol lipase	unigene33675_kv-1	Transcript	moderately similar to ( 350) AT1G77420 | Symbols: | hydrolase, alpha/beta fold family protein | chr1:29093641-29095442 FORWARDmoderately similar to ( 368) loc_os01g49380 12001.m11124 protein monoglyceride lipase, putative, expressed size 871 gap 0 0%
11.9.2.1	lipid metabolism.lipid degradation.lipases.triacylglycerol lipase	unigene62518_kv-1	Transcript	highly similar to ( 613) AT1G02660 | Symbols: | lipase class 3 family protein | chr1:572187-574746 REVERSEmoderately similar to ( 455) loc_os01g15000 12001.m42633 protein triacylglycerol lipase, putative, expressed size 2729 gap 0 0%
11.9.2.1	lipid metabolism.lipid degradation.lipases.triacylglycerol lipase	unigene61297_kv-1	Transcript	moderately similar to ( 441) AT5G42930 | Symbols: | triacylglycerol lipase | chr5:17210738-17214152 REVERSEmoderately similar to ( 400) loc_os02g52830 12002.m10313 protein triacylglycerol lipase, putative, expressed size 1501 gap 0 0%
11.9.2.1	lipid metabolism.lipid degradation.lipases.triacylglycerol lipase	unigene14898_kv-1	Transcript	moderately similar to ( 493) AT5G42930 | Symbols: | triacylglycerol lipase | chr5:17210738-17214152 REVERSEmoderately similar to ( 470) loc_os02g52830 12002.m10313 protein triacylglycerol lipase, putative, expressed size 1649 gap 0 0%
11.9.2.1	lipid metabolism.lipid degradation.lipases.triacylglycerol lipase	unigene24529_kv-1	Transcript	moderately similar to ( 491) AT5G67050 | Symbols: | lipase class 3 family protein | chr5:26759482-26761165 REVERSEmoderately similar to ( 445) loc_os02g52830 12002.m10313 protein triacylglycerol lipase, putative, expressed size 1689 gap 0 0%
11.9.3	lipid metabolism.lipid degradation.lysophospholipases	unigene21938_kv-1	Transcript	weakly similar to ( 107) AT1G77420 | Symbols: | hydrolase, alpha/beta fold family protein | chr1:29093641-29095442 FORWARDvery weakly similar to (93.6) loc_os01g49380 12001.m11124 protein monoglyceride lipase, putative, expressed size 456 gap 0 0%
11.9.3.5	lipid metabolism.lipid degradation.lysophospholipases.phosphoinositide phospholipase C	unigene56384_kv-1	Transcript	highly similar to ( 501) AT3G48610 | Symbols: | phosphoesterase family protein | chr3:18011653-18013959 REVERSEmoderately similar to ( 370) loc_os01g01190 12001.m06766 protein hydrolase, acting on ester bonds, putative, expressed size 991 gap 0 0%
11.9.3.5	lipid metabolism.lipid degradation.lysophospholipases.phosphoinositide phospholipase C	unigene33124_kv-1	Transcript	moderately similar to ( 281) AT3G48610 | Symbols: | phosphoesterase family protein | chr3:18011653-18013959 REVERSEmoderately similar to ( 204) loc_os01g72520 12001.m13287 protein hydrolase, acting on ester bonds, putative, expressed size 753 gap 0 0%
11.9.3.1	lipid metabolism.lipid degradation.lysophospholipases.phospholipase D	cl1490.contig1_kv-1	Transcript	nearly identical (1153) AT4G35790 | Symbols: ATPLDDELTA, PLDDELTA | ATPLDDELTA; phospholipase D | chr4:16955774-16959875 REVERSEhighly similar to ( 631) PLDA1_MAIZE Phospholipase D alpha 1 (EC 3.1.4.4) (PLD alpha 1) (Choline phosphatase 1) (Phosphatidylcholine-hydrolyzing phospholipase D 1) - Zea mays (Maize)nearly identical (1013) loc_os09g37100 12009.m06658 protein phospholipase D delta, putati…
11.9.3.1	lipid metabolism.lipid degradation.lysophospholipases.phospholipase D	unigene56128_kv-1	Transcript	nearly identical (1252) AT2G42010 | Symbols: PLDBETA1, PLDBETA | PLDBETA1 (PHOSPHOLIPASE D BETA 1); phospholipase D | chr2:17533018-17537990 REVERSEhighly similar to ( 702) PLDA1_MAIZE Phospholipase D alpha 1 (EC 3.1.4.4) (PLD alpha 1) (Choline phosphatase 1) (Phosphatidylcholine-hydrolyzing phospholipase D 1) - Zea mays (Maize)nearly identical (1145) loc_os10g38060 12010.m21798 protein phospholi…
11.9.3.1	lipid metabolism.lipid degradation.lysophospholipases.phospholipase D	unigene45506_kv-1	Transcript	moderately similar to ( 219) AT3G05630 | Symbols: PLDP2, PDLZ2, PLDZETA2 | PLDP2; phospholipase D | chr3:1635321-1640105 FORWARDweakly similar to ( 197) loc_os05g29050 12005.m083704 protein phospholipase D p1, putative, expressed size 487 gap 0 0%
11.9.3.1	lipid metabolism.lipid degradation.lysophospholipases.phospholipase D	unigene22858_kv-1	Transcript	moderately similar to ( 285) AT3G16785 | Symbols: PLDP1, PLDZ1, PLDZETA1, PLD ZETA 1 | PLDP1 (PHOSPHOLIPASE D P1); phospholipase D | chr3:5711329-5718696 FORWARDmoderately similar to ( 271) loc_os05g29050 12005.m083704 protein phospholipase D p1, putative, expressed size 625 gap 0 0%
11.9.3.1	lipid metabolism.lipid degradation.lysophospholipases.phospholipase D	unigene21751_kv-1	Transcript	highly similar to ( 555) AT3G16785 | Symbols: PLDP1, PLDZ1, PLDZETA1, PLD ZETA 1 | PLDP1 (PHOSPHOLIPASE D P1); phospholipase D | chr3:5711329-5718696 FORWARDhighly similar to ( 530) loc_os05g29050 12005.m083704 protein phospholipase D p1, putative, expressed size 1277 gap 0 0%
11.9.3.1	lipid metabolism.lipid degradation.lysophospholipases.phospholipase D	unigene13375_kv-1	Transcript	moderately similar to ( 209) AT3G16785 | Symbols: PLDP1, PLDZ1, PLDZETA1, PLD ZETA 1 | PLDP1 (PHOSPHOLIPASE D P1); phospholipase D | chr3:5711329-5718696 FORWARDmoderately similar to ( 201) loc_os05g29050 12005.m083704 protein phospholipase D p1, putative, expressed size 444 gap 0 0%
11.6	lipid metabolism.lipid transfer proteins etc	unigene26634_kv-1	Transcript	very weakly similar to (96.7) AT5G59310 | Symbols: LTP4 | LTP4 (LIPID TRANSFER PROTEIN 4); lipid binding | chr5:23925296-23925772 REVERSEweakly similar to ( 101) NLTP_MALDO Nonspecific lipid-transfer protein precursor (LTP) (Allergen Mal d 3) - Malus domestica (Apple) (Malus sylvestris)very weakly similar to (92.0) loc_os11g24070 12011.m06333 protein nonspecific lipid-transfer protein 1 precursor…
11.3	lipid metabolism.Phospholipid synthesis	cl4771.contig1_kv-1	Transcript	moderately similar to ( 498) AT1G02390 | Symbols: ATGPAT2, GPAT2 | GPAT2 (GLYCEROL-3-PHOSPHATE ACYLTRANSFERASE 2); acyltransferase | chr1:480921-483163 FORWARDmoderately similar to ( 421) loc_os11g45400 12011.m08372 protein glycerol-3-phosphate acyltransferase 1, putative, expressed size 1754 gap 0 0%
11.3.6	lipid metabolism.Phospholipid synthesis.choline-phosphate cytidylyltransferase	unigene26455_kv-1	Transcript	moderately similar to ( 396) AT4G15130 | Symbols: ATCCT2, CCT2 | catalytic/ choline-phosphate cytidylyltransferase/ nucleotidyltransferase | chr4:8637793-8639388 FORWARDmoderately similar to ( 390) loc_os02g07720 12002.m100116 protein choline-phosphate cytidylyltransferase B, putative, expressed size 1469 gap 0 0%
11.3.5	lipid metabolism.Phospholipid synthesis.diacylglycerol kinase	unigene62855_kv-1	Transcript	highly similar to ( 716) AT4G30340 | Symbols: ATDGK7 | ATDGK7 (Diacylglycerol kinase 7); diacylglycerol kinase | chr4:14838465-14840941 REVERSEhighly similar to ( 627) loc_os02g54650 12002.m10494 protein diacylglycerol kinase, putative, expressed size 1932 gap 0 0%
11.3.5	lipid metabolism.Phospholipid synthesis.diacylglycerol kinase	unigene11778_kv-1	Transcript	nearly identical (1125) AT5G07920 | Symbols: DGK1, ATDGK1 | DGK1 (DIACYLGLYCEROL KINASE1); calcium ion binding / diacylglycerol kinase | chr5:2525197-2528396 REVERSEhighly similar to ( 952) loc_os03g31180 12003.m101692 protein diacylglycerol kinase 1, putative, expressed size 3015 gap 0 0%
11.3.5	lipid metabolism.Phospholipid synthesis.diacylglycerol kinase	unigene11779_kv-1	Transcript	very weakly similar to (88.6) AT5G07920 | Symbols: DGK1, ATDGK1 | DGK1 (DIACYLGLYCEROL KINASE1); calcium ion binding / diacylglycerol kinase | chr5:2525197-2528396 REVERSEvery weakly similar to (85.1) loc_os03g31180 12003.m101692 protein diacylglycerol kinase 1, putative, expressed size 699 gap 0 0%
2.2.2.1.2	major CHO metabolism.degradation.starch.starch cleavage.beta amylase	cl2405.contig1_kv-1	Transcript	highly similar to ( 830) AT4G17090 | Symbols: CT-BMY, BAM3, BMY8 | CT-BMY (CHLOROPLAST BETA-AMYLASE); beta-amylase | chr4:9605266-9607250 REVERSEmoderately similar to ( 460) AMYB_MEDSA Beta-amylase (EC 3.2.1.2) (1,4-alpha-D-glucan maltohydrolase) - Medicago sativa (Alfalfa)highly similar to ( 705) loc_os10g41550 12010.m06918 protein beta-amylase, putative, expressed size 2081 gap 0 0%
2.2.2.6	major CHO metabolism.degradation.starch.transporter	unigene56861_kv-1	Transcript	very weakly similar to (95.1) AT5G17523 | Symbols: | Similar to Maltose excess protein 1 | chr5:5776244-5777231 REVERSEvery weakly similar to (95.1) MEX1_ORYSA Maltose excess protein 1-like, chloroplast precursor - Oryza sativa (Rice)very weakly similar to (95.1) loc_os04g51330 12004.m10029 protein maltose excess protein 1-like, chloroplast precursor, putative, expressed size 658 gap 0 0%
2.2.1.4	major CHO metabolism.degradation.sucrose.hexokinase	unigene71670_kv-1	Transcript	highly similar to ( 595) AT1G47840 | Symbols: HXK3 | HXK3 (HEXOKINASE 3); ATP binding / fructokinase/ glucokinase/ hexokinase | chr1:17616243-17618859 REVERSEhighly similar to ( 683) HXK2_TOBAC Hexokinase-2, chloroplast precursor (EC 2.7.1.1) (NtHxK2) - Nicotiana tabacum (Common tobacco)highly similar to ( 619) loc_os07g09890 12007.m05444 protein hexokinase-1, putative, expressed size 1614 gap 0 …
2.2.1.3.1	major CHO metabolism.degradation.sucrose.invertases.neutral	unigene10159_kv-1	Transcript	highly similar to ( 964) AT3G06500 | Symbols: | beta-fructofuranosidase, putative / invertase, putative / saccharase, putative / beta-fructosidase, putative | chr3:2012309-2015471 FORWARDhighly similar to ( 835) loc_os01g22900 12001.m42995 protein beta-fructofuranosidase, putative, expressed size 2483 gap 0 0%
2.2.1.3.1	major CHO metabolism.degradation.sucrose.invertases.neutral	unigene62342_kv-1	Transcript	moderately similar to ( 428) AT4G09510 | Symbols: CINV2 | beta-fructofuranosidase, putative / invertase, putative / saccharase, putative / beta-fructosidase, putative | chr4:6021679-6023310 REVERSEmoderately similar to ( 413) loc_os02g34560 12002.m33716 protein neutral/alkaline invertase, putative, expressed size 1014 gap 0 0%
2.2.1.5	major CHO metabolism.degradation.sucrose.Susy	unigene18866_kv-1	Transcript	highly similar to ( 934) AT3G43190 | Symbols: SUS4, ATSUS4 | SUS4; UDP-glycosyltransferase/ sucrose synthase/ transferase, transferring glycosyl groups | chr3:15179204-15182577 REVERSEhighly similar to ( 925) SUSY_SOYBN Sucrose synthase (EC 2.4.1.13) (Sucrose-UDP glucosyltransferase) (Nodulin-100) - Glycine max (Soybean)highly similar to ( 856) loc_os06g09450 12006.m091637 protein sucrose synthas…
15.2	metal handling.binding, chelation and storage	unigene25089_kv-1	Transcript	weakly similar to ( 132) AT1G22990 | Symbols: | heavy-metal-associated domain-containing protein / copper chaperone (CCH)-related | chr1:8139221-8140045 FORWARDweakly similar to ( 123) loc_os09g20000 12009.m05207 protein metal ion binding protein, putative, expressed size 893 gap 0 0%
15.2	metal handling.binding, chelation and storage	unigene25090_kv-1	Transcript	moderately similar to ( 216) AT1G71050 | Symbols: | heavy-metal-associated domain-containing protein / copper chaperone (CCH)-related | chr1:26803322-26803946 REVERSEweakly similar to ( 181) loc_os01g32330 12001.m09558 protein farnesylated protein 2, putative, expressed size 732 gap 0 0%
3.4.5	minor CHO metabolism.myo-inositol.inositol phosphatase	unigene72503_kv-1	Transcript	moderately similar to ( 218) AT3G02870 | Symbols: VTC4 | VTC4; 3'(2'),5'-bisphosphate nucleotidase/ L-galactose-1-phosphate phosphatase/ inositol or phosphatidylinositol phosphatase/ inositol-1(or 4)-monophosphatase | chr3:627742-629682 REVERSEmoderately similar to ( 218) IMPP_MESCR Inositol monophosphatase (EC 3.1.3.25) (IMPase) (IMP) (Inositol-1(or 4)-monophosphatase) - Mesembryanthemum crystal…
3.4.3	minor CHO metabolism.myo-inositol.InsP Synthases	unigene24930_kv-1	Transcript	highly similar to ( 955) AT2G22240 | Symbols: ATMIPS2, MIPS2 | MIPS2 (MYO-INOSITOL-1-PHOSTPATE SYNTHASE 2); binding / catalytic/ inositol-3-phosphate synthase | chr2:9451901-9453375 REVERSEhighly similar to ( 969) INO1_TOBAC Inositol-3-phosphate synthase (EC 5.5.1.4) (Myo-inositol-1-phosphate synthase) (MI-1-P synthase) (IPS) - Nicotiana tabacum (Common tobacco)highly similar to ( 911) loc_os03g0…
3.4.4	minor CHO metabolism.myo-inositol.myo inositol oxygenases	cl5619.contig1_kv-1	Transcript	highly similar to ( 502) AT1G14520 | Symbols: MIOX1 | MIOX1 (MYO-INISITOL OXYGENASE); inositol oxygenase/ oxidoreductase | chr1:4968376-4969954 REVERSEmoderately similar to ( 495) MIOX_ORYSA Probable inositol oxygenase (EC 1.13.99.1) (Myo-inositol oxygenase) - Oryza sativa (Rice)moderately similar to ( 495) loc_os06g36560 12006.m32098 protein inositol oxygenase, putative, expressed size 1361 gap …
3.5	minor CHO metabolism.others	unigene8863_kv-1	Transcript	moderately similar to ( 447) AT2G37770 | Symbols: | aldo/keto reductase family protein | chr2:15834888-15836659 FORWARDmoderately similar to ( 222) ALDR_HORVU Aldose reductase (EC 1.1.1.21) (AR) (Aldehyde reductase) - Hordeum vulgare (Barley)moderately similar to ( 393) loc_os01g62870 12001.m43275 protein aldose reductase, putative, expressed size 798 gap 0 0%
3.5	minor CHO metabolism.others	unigene3917_kv-1	Transcript	very weakly similar to (93.2) AT2G37770 | Symbols: | aldo/keto reductase family protein | chr2:15834888-15836659 FORWARDvery weakly similar to (87.0) loc_os05g38230 12005.m28060 protein aldose reductase, putative, expressed size 344 gap 0 0%
3.5	minor CHO metabolism.others	unigene10631_kv-1	Transcript	nearly identical (1083) AT3G24090 | Symbols: | glutamine-fructose-6-phosphate transaminase (isomerizing)/ sugar binding / transaminase | chr3:8697838-8700971 REVERSEnearly identical (1016) loc_os12g03720 12012.m04369 protein glucosamine--fructose-6-phosphate aminotransferase, putative, expressed size 2529 gap 0 0%
3.5	minor CHO metabolism.others	unigene57361_kv-1	Transcript	moderately similar to ( 468) AT5G66530 | Symbols: | aldose 1-epimerase family protein | chr5:26553821-26555575 REVERSEmoderately similar to ( 459) loc_os09g15820 12009.m04843 protein apospory-associated protein C, putative, expressed size 1280 gap 0 0%
3.1.1.2	minor CHO metabolism.raffinose family.galactinol synthases.putative	unigene57987_kv-1	Transcript	weakly similar to ( 109) AT2G47180 | Symbols: AtGolS1 | AtGolS1 (Arabidopsis thaliana galactinol synthase 1); transferase, transferring glycosyl groups / transferase, transferring hexosyl groups | chr2:19369049-19370372 REVERSEvery weakly similar to (97.8) loc_os03g20120 12003.m07424 protein galactinol synthase 3, putative, expressed size 431 gap 0 0%
3.1.2.1	minor CHO metabolism.raffinose family.raffinose synthases.known	unigene21507_kv-1	Transcript	moderately similar to ( 246) AT5G40390 | Symbols: SIP1 | SIP1 (seed imbibition 1-like); galactinol-sucrose galactosyltransferase/ hydrolase, hydrolyzing O-glycosyl compounds | chr5:16161720-16165085 FORWARDweakly similar to ( 131) STSYN_PEA Stachyose synthase precursor (EC 2.4.1.67) (Galactinol--raffinose galactosyltransferase) - Pisum sativum (Garden pea)weakly similar to ( 177) loc_os01g07530 1…
3.1.2.1	minor CHO metabolism.raffinose family.raffinose synthases.known	unigene50394_kv-1	Transcript	moderately similar to ( 205) AT5G40390 | Symbols: SIP1 | SIP1 (seed imbibition 1-like); galactinol-sucrose galactosyltransferase/ hydrolase, hydrolyzing O-glycosyl compounds | chr5:16161720-16165085 FORWARDweakly similar to ( 112) STSYN_PEA Stachyose synthase precursor (EC 2.4.1.67) (Galactinol--raffinose galactosyltransferase) - Pisum sativum (Garden pea)weakly similar to ( 187) loc_os01g07530 1…
3.1.2.1	minor CHO metabolism.raffinose family.raffinose synthases.known	unigene32952_kv-1	Transcript	highly similar to ( 691) AT5G40390 | Symbols: SIP1 | SIP1 (seed imbibition 1-like); galactinol-sucrose galactosyltransferase/ hydrolase, hydrolyzing O-glycosyl compounds | chr5:16161720-16165085 FORWARDmoderately similar to ( 425) STSYN_PEA Stachyose synthase precursor (EC 2.4.1.67) (Galactinol--raffinose galactosyltransferase) - Pisum sativum (Garden pea)highly similar to ( 649) loc_os01g07530 1…
3.2.2	minor CHO metabolism.trehalose.TPP	unigene10730_kv-1	Transcript	weakly similar to ( 174) AT5G65140 | Symbols: | trehalose-6-phosphate phosphatase, putative | chr5:26020411-26022077 REVERSEweakly similar to ( 134) loc_os08g31630 12008.m26845 protein expressed protein size 701 gap 0 0%
3.2.1	minor CHO metabolism.trehalose.TPS	unigene24045_kv-1	Transcript	nearly identical (1390) AT1G23870 | Symbols: ATTPS9, TPS9 | ATTPS9; transferase, transferring glycosyl groups / trehalose-phosphatase | chr1:8432695-8435506 FORWARDnearly identical (1166) loc_os08g31980 12008.m07192 protein trehalose 6-phosphate synthase, putative, expressed size 3451 gap 0 0%
26.13	misc.acid and other phosphatases	unigene33286_kv-1	Transcript	moderately similar to ( 467) AT1G15080 | Symbols: ATPAP2, ATLPP2, LPP2 | LPP2 (LIPID PHOSPHATE PHOSPHATASE 2); acid phosphatase/ phosphatidate phosphatase | chr1:5188080-5189476 FORWARDmoderately similar to ( 421) loc_os08g27040 12008.m080042 protein lipid phosphate phosphatase 3, chloroplast precursor, putative, expressed size 1313 gap 0 0%
26.13	misc.acid and other phosphatases	cl1048.contig1_kv-1	Transcript	moderately similar to ( 465) AT3G54020 | Symbols: | phosphatidic acid phosphatase-related / PAP2-related | chr3:20006098-20008020 FORWARDmoderately similar to ( 431) loc_os05g37910 12005.m27858 protein expressed protein size 1949 gap 0 0%
26.13	misc.acid and other phosphatases	unigene70933_kv-1	Transcript	moderately similar to ( 206) AT5G45700 | Symbols: | NLI interacting factor (NIF) family protein | chr5:18537378-18538196 FORWARDweakly similar to ( 197) loc_os05g11570 12005.m05626 protein CTD small phosphatase-like protein, expressed size 812 gap 0 0%
26.13	misc.acid and other phosphatases	unigene44992_kv-1	Transcript	moderately similar to ( 228) AT3G52820 | Symbols: ATPAP22, PAP22 | PAP22 (PURPLE ACID PHOSPHATASE 22); acid phosphatase/ protein serine/threonine phosphatase | chr3:19574236-19576938 REVERSEweakly similar to ( 132) PPAF_SOYBN Purple acid phosphatase precursor (EC 3.1.3.2) (Manganese(II) purple acid phosphatase) - Glycine max (Soybean)moderately similar to ( 209) loc_os04g33530 12004.m08448 protei…
26.13	misc.acid and other phosphatases	unigene5758_kv-1	Transcript	moderately similar to ( 488) AT2G16430 | Symbols: PAP10, ATPAP10 | PAP10 (PURPLE ACID PHOSPHATASE 10); acid phosphatase/ protein serine/threonine phosphatase | chr2:7120502-7122772 REVERSEhighly similar to ( 506) PPAF_SOYBN Purple acid phosphatase precursor (EC 3.1.3.2) (Manganese(II) purple acid phosphatase) - Glycine max (Soybean)moderately similar to ( 478) loc_os01g56880 12001.m43218 protein …
26.13	misc.acid and other phosphatases	unigene48583_kv-1	Transcript	moderately similar to ( 244) AT4G13700 | Symbols: ATPAP23, PAP23 | PAP23 (PURPLE ACID PHOSPHATASE 23); acid phosphatase/ protein serine/threonine phosphatase | chr4:7957072-7958919 REVERSEweakly similar to ( 121) PPAF_SOYBN Purple acid phosphatase precursor (EC 3.1.3.2) (Manganese(II) purple acid phosphatase) - Glycine max (Soybean)moderately similar to ( 306) loc_os08g17784 12008.m61969 protein …
26.13	misc.acid and other phosphatases	unigene9416_kv-1	Transcript	moderately similar to ( 226) AT1G73010 | Symbols: | phosphatase | chr1:27464780-27466180 REVERSEweakly similar to ( 194) loc_os01g52230 12001.m11397 protein phosphatase phospho1, putative, expressed size 875 gap 0 0%
26.13	misc.acid and other phosphatases	unigene22245_kv-1	Transcript	moderately similar to ( 277) AT3G52820 | Symbols: ATPAP22, PAP22 | PAP22 (PURPLE ACID PHOSPHATASE 22); acid phosphatase/ protein serine/threonine phosphatase | chr3:19574236-19576938 REVERSEvery weakly similar to (97.8) PPAF_PHAVU Iron(III)-zinc(II) purple acid phosphatase (EC 3.1.3.2) (PAP) - Phaseolus vulgaris (Kidney bean) (French bean)moderately similar to ( 261) loc_os04g33530 12004.m08448 p…
26.13	misc.acid and other phosphatases	cl726.contig1_kv-1	Transcript	highly similar to ( 730) AT2G27190 | Symbols: PAP1, ATPAP1, PAP12, ATPAP12 | PAP12 (PURPLE ACID PHOSPHATASE 12); acid phosphatase/ protein serine/threonine phosphatase | chr2:11621400-11623438 REVERSEhighly similar to ( 746) PPAF_SOYBN Purple acid phosphatase precursor (EC 3.1.3.2) (Manganese(II) purple acid phosphatase) - Glycine max (Soybean)highly similar to ( 682) loc_os01g56880 12001.m43218 …
26.13	misc.acid and other phosphatases	unigene36286_kv-1	Transcript	very weakly similar to (97.1) loc_os08g17784 12008.m61969 protein purple acid phosphatase, putative, expressed size 305 gap 0 0%
26.4	misc.beta 1,3 glucan hydrolases	cl2141.contig1_kv-1	Transcript	weakly similar to ( 161) AT5G08000 | Symbols: E13L3, PDCB2 | E13L3 (GLUCAN ENDO-1,3-BETA-GLUCOSIDASE-LIKE PROTEIN 3); callose binding / polysaccharide binding | chr5:2563684-2565282 FORWARDweakly similar to ( 103) E13B_WHEAT Glucan endo-1,3-beta-glucosidase precursor (EC 3.2.1.39) ((1->3)-beta-glucan endohydrolase) ((1->3)-beta-glucanase) (Beta-1,3-endoglucanase) - Triticum aestivum (Wheat)weakly…
26.4	misc.beta 1,3 glucan hydrolases	unigene65534_kv-1	Transcript	moderately similar to ( 297) AT5G67460 | Symbols: | glycosyl hydrolase family protein 17 | chr5:26921984-26923274 REVERSEvery weakly similar to (83.2) E13B_WHEAT Glucan endo-1,3-beta-glucosidase precursor (EC 3.2.1.39) ((1->3)-beta-glucan endohydrolase) ((1->3)-beta-glucanase) (Beta-1,3-endoglucanase) - Triticum aestivum (Wheat)weakly similar to ( 188) loc_os10g20650 12010.m21858 protein expresse…
26.4.1	misc.beta 1,3 glucan hydrolases.glucan endo-1,3-beta-glucosidase	unigene31175_kv-1	Transcript	highly similar to ( 613) AT3G07320 | Symbols: | glycosyl hydrolase family 17 protein | chr3:2332324-2333925 REVERSEmoderately similar to ( 263) E13B_WHEAT Glucan endo-1,3-beta-glucosidase precursor (EC 3.2.1.39) ((1->3)-beta-glucan endohydrolase) ((1->3)-beta-glucanase) (Beta-1,3-endoglucanase) - Triticum aestivum (Wheat)moderately similar to ( 465) loc_os09g32550 12009.m060028 protein glucan end…
26.4.1	misc.beta 1,3 glucan hydrolases.glucan endo-1,3-beta-glucosidase	unigene31066_kv-1	Transcript	highly similar to ( 728) AT1G64760 | Symbols: | glycosyl hydrolase family 17 protein | chr1:24054220-24056194 REVERSEmoderately similar to ( 201) E13B_WHEAT Glucan endo-1,3-beta-glucosidase precursor (EC 3.2.1.39) ((1->3)-beta-glucan endohydrolase) ((1->3)-beta-glucanase) (Beta-1,3-endoglucanase) - Triticum aestivum (Wheat)highly similar to ( 649) loc_os03g57880 12003.m101534 protein glucan endo-…
26.4.1	misc.beta 1,3 glucan hydrolases.glucan endo-1,3-beta-glucosidase	unigene62804_kv-1	Transcript	moderately similar to ( 280) AT5G24318 | Symbols: | catalytic/ cation binding / hydrolase, hydrolyzing O-glycosyl compounds | chr5:8282390-8283956 REVERSEmoderately similar to ( 283) E13B_WHEAT Glucan endo-1,3-beta-glucosidase precursor (EC 3.2.1.39) ((1->3)-beta-glucan endohydrolase) ((1->3)-beta-glucanase) (Beta-1,3-endoglucanase) - Triticum aestivum (Wheat)moderately similar to ( 293) loc_os11…
26.4.1	misc.beta 1,3 glucan hydrolases.glucan endo-1,3-beta-glucosidase	unigene58146_kv-1	Transcript	highly similar to ( 648) AT3G13560 | Symbols: | glycosyl hydrolase family 17 protein | chr3:4425484-4427284 REVERSEmoderately similar to ( 231) E13B_WHEAT Glucan endo-1,3-beta-glucosidase precursor (EC 3.2.1.39) ((1->3)-beta-glucan endohydrolase) ((1->3)-beta-glucanase) (Beta-1,3-endoglucanase) - Triticum aestivum (Wheat)moderately similar to ( 472) loc_os07g38930 12007.m08137 protein glucan endo…
26.4.1	misc.beta 1,3 glucan hydrolases.glucan endo-1,3-beta-glucosidase	cl478.contig1_kv-1	Transcript	highly similar to ( 512) AT2G27500 | Symbols: | glycosyl hydrolase family 17 protein | chr2:11752364-11753514 REVERSEmoderately similar to ( 254) E13B_WHEAT Glucan endo-1,3-beta-glucosidase precursor (EC 3.2.1.39) ((1->3)-beta-glucan endohydrolase) ((1->3)-beta-glucanase) (Beta-1,3-endoglucanase) - Triticum aestivum (Wheat)moderately similar to ( 466) loc_os04g33640 12004.m35305 protein glucan en…
26.4.1	misc.beta 1,3 glucan hydrolases.glucan endo-1,3-beta-glucosidase	unigene6571_kv-1	Transcript	moderately similar to ( 209) AT4G29360 | Symbols: | glycosyl hydrolase family 17 protein | chr4:14451562-14453687 REVERSEweakly similar to ( 183) E13B_WHEAT Glucan endo-1,3-beta-glucosidase precursor (EC 3.2.1.39) ((1->3)-beta-glucan endohydrolase) ((1->3)-beta-glucanase) (Beta-1,3-endoglucanase) - Triticum aestivum (Wheat)moderately similar to ( 219) loc_os01g53750 12001.m11541 protein glucan en…
26.4.1	misc.beta 1,3 glucan hydrolases.glucan endo-1,3-beta-glucosidase	unigene8856_kv-1	Transcript	weakly similar to ( 165) AT2G27500 | Symbols: | glycosyl hydrolase family 17 protein | chr2:11752364-11753514 REVERSEvery weakly similar to (87.4) E13A_SOYBN Glucan endo-1,3-beta-glucosidase precursor (EC 3.2.1.39) ((1->3)-beta-glucan endohydrolase) ((1->3)-beta-glucanase) (Beta-1,3-endoglucanase) - Glycine max (Soybean)weakly similar to ( 143) loc_os05g37130 12005.m083732 protein glucan endo-1,3…
26.4.1	misc.beta 1,3 glucan hydrolases.glucan endo-1,3-beta-glucosidase	unigene15391_kv-1	Transcript	weakly similar to ( 186) AT2G27500 | Symbols: | glycosyl hydrolase family 17 protein | chr2:11752364-11753514 REVERSEvery weakly similar to (85.5) E13B_WHEAT Glucan endo-1,3-beta-glucosidase precursor (EC 3.2.1.39) ((1->3)-beta-glucan endohydrolase) ((1->3)-beta-glucanase) (Beta-1,3-endoglucanase) - Triticum aestivum (Wheat)weakly similar to ( 185) loc_os02g33000 12002.m08393 protein glucan endo-…
26.10	misc.cytochrome P450	unigene62541_kv-1	Transcript	weakly similar to ( 179) AT4G19230 | Symbols: CYP707A1 | CYP707A1; (+)-abscisic acid 8'-hydroxylase/ oxygen binding | chr4:10521524-10523566 FORWARDweakly similar to ( 158) loc_os02g47470 12002.m100328 protein cytochrome P450 90D2, putative, expressed size 314 gap 0 0%
26.10	misc.cytochrome P450	unigene63684_kv-1	Transcript	moderately similar to ( 452) AT4G12320 | Symbols: CYP706A6 | CYP706A6; electron carrier/ heme binding / iron ion binding / monooxygenase/ oxygen binding | chr4:7314939-7316647 REVERSEmoderately similar to ( 324) F3PH_PETHY Flavonoid 3'-monooxygenase (EC 1.14.13.21) (Flavonoid 3'-hydroxylase) (Cytochrome P450 75B2) - Petunia hybrida (Petunia)moderately similar to ( 444) loc_os08g43440 12008.m08318…
26.10	misc.cytochrome P450	unigene10167_kv-1	Transcript	very weakly similar to (84.0) AT4G19230 | Symbols: CYP707A1 | CYP707A1; (+)-abscisic acid 8'-hydroxylase/ oxygen binding | chr4:10521524-10523566 FORWARD size 247 gap 0 0%
26.10	misc.cytochrome P450	unigene26488_kv-1	Transcript	moderately similar to ( 216) AT4G31940 | Symbols: CYP82C4 | CYP82C4; electron carrier/ heme binding / iron ion binding / monooxygenase/ oxygen binding | chr4:15452040-15453966 FORWARDmoderately similar to ( 237) C82A1_PEA Cytochrome P450 82A1 (EC 1.14.-.-) (CYPLXXXII) (Fragment) - Pisum sativum (Garden pea)weakly similar to ( 177) loc_os09g26940 12009.m05846 protein flavonoid 3-monooxygenase, put…
26.10	misc.cytochrome P450	cl469.contig1_kv-1	Transcript	moderately similar to ( 277) AT4G31940 | Symbols: CYP82C4 | CYP82C4; electron carrier/ heme binding / iron ion binding / monooxygenase/ oxygen binding | chr4:15452040-15453966 FORWARDmoderately similar to ( 297) C82A3_SOYBN Cytochrome P450 82A3 (EC 1.14.-.-) (P450 CP6) - Glycine max (Soybean)weakly similar to ( 174) loc_os09g26970 12009.m05849 protein retrotransposon protein, putative, unclassifi…
26.10	misc.cytochrome P450	unigene26491_kv-1	Transcript	weakly similar to ( 139) AT4G31950 | Symbols: CYP82C3 | CYP82C3; electron carrier/ heme binding / iron ion binding / monooxygenase/ oxygen binding | chr4:15455163-15457090 FORWARDweakly similar to ( 149) C82A4_SOYBN Cytochrome P450 82A4 (EC 1.14.-.-) (P450 CP9) - Glycine max (Soybean)weakly similar to ( 111) loc_os09g26940 12009.m05846 protein flavonoid 3-monooxygenase, putative, expressed size 3…
26.10	misc.cytochrome P450	unigene17440_kv-1	Transcript	moderately similar to ( 349) AT2G34500 | Symbols: CYP710A1 | CYP710A1 (cytochrome P450, family 710, subfamily A, polypeptide 1); C-22 sterol desaturase/ oxygen binding | chr2:14539712-14541199 REVERSEmoderately similar to ( 347) loc_os01g11340 12001.m07753 protein CYP710A1, putative, expressed size 790 gap 0 0%
26.10	misc.cytochrome P450	unigene12085_kv-1	Transcript	moderately similar to ( 355) AT3G26310 | Symbols: CYP71B35 | CYP71B35; electron carrier/ heme binding / iron ion binding / monooxygenase/ oxygen binding | chr3:9641089-9642779 REVERSEmoderately similar to ( 391) C71A9_SOYBN Cytochrome P450 71A9 (EC 1.14.-.-) (P450 CP1) - Glycine max (Soybean)moderately similar to ( 479) loc_os12g16720 12012.m05630 protein cytochrome P450 71A1, putative, expressed…
26.10	misc.cytochrome P450	unigene25608_kv-1	Transcript	moderately similar to ( 380) AT5G25120 | Symbols: CYP71B11 | CYP71B11; electron carrier/ heme binding / iron ion binding / monooxygenase/ oxygen binding | chr5:8662851-8664432 FORWARDhighly similar to ( 548) C71DA_SOYBN Cytochrome P450 71D10 (EC 1.14.-.-) - Glycine max (Soybean)moderately similar to ( 446) loc_os02g09240 12002.m06221 protein cytochrome P450 71D8, putative, expressed size 1803 gap…
26.10	misc.cytochrome P450	unigene25666_kv-1	Transcript	highly similar to ( 603) AT2G27690 | Symbols: CYP94C1 | CYP94C1; fatty acid (omega-1)-hydroxylase/ oxygen binding | chr2:11809373-11810860 FORWARDweakly similar to ( 102) C97B2_SOYBN Cytochrome P450 97B2 (EC 1.14.-.-) - Glycine max (Soybean)highly similar to ( 608) loc_os05g37250 12005.m07905 protein cytochrome P450 94A2, putative, expressed size 1856 gap 0 0%
26.10	misc.cytochrome P450	unigene56869_kv-1	Transcript	highly similar to ( 516) AT5G24910 | Symbols: CYP714A1 | CYP714A1; electron carrier/ heme binding / iron ion binding / monooxygenase/ oxygen binding | chr5:8567674-8570260 REVERSEmoderately similar to ( 236) C72A1_CATRO Cytochrome P450 72A1 (EC 1.3.3.9) (CYPLXXII) (Secologanin synthase) (SLS) - Catharanthus roseus (Rosy periwinkle) (Madagascar periwinkle)moderately similar to ( 431) loc_os12g0264…
26.10	misc.cytochrome P450	unigene63354_kv-1	Transcript	very weakly similar to (94.0) AT3G26300 | Symbols: CYP71B34 | CYP71B34; electron carrier/ heme binding / iron ion binding / monooxygenase/ oxygen binding | chr3:9639199-9640866 REVERSEvery weakly similar to (95.9) C71A9_SOYBN Cytochrome P450 71A9 (EC 1.14.-.-) (P450 CP1) - Glycine max (Soybean)very weakly similar to (83.2) loc_os01g12760 12001.m07889 protein cytochrome P450 71A6, putative, expres…
26.10	misc.cytochrome P450	unigene37959_kv-1	Transcript	weakly similar to ( 162) AT3G61880 | Symbols: CYP78A9 | CYP78A9 (CYTOCHROME P450 78A9); monooxygenase/ oxygen binding | chr3:22906114-22907890 REVERSEweakly similar to ( 151) C78A3_SOYBN Cytochrome P450 78A3 (EC 1.14.-.-) - Glycine max (Soybean)weakly similar to ( 145) loc_os09g35940 12009.m06545 protein cytochrome P450 78A3, putative, expressed size 355 gap 0 0%
26.10	misc.cytochrome P450	unigene51525_kv-1	Transcript	moderately similar to ( 296) AT3G26210 | Symbols: CYP71B23 | CYP71B23; electron carrier/ heme binding / iron ion binding / monooxygenase/ oxygen binding | chr3:9593329-9595202 REVERSEmoderately similar to ( 313) C71A9_SOYBN Cytochrome P450 71A9 (EC 1.14.-.-) (P450 CP1) - Glycine max (Soybean)moderately similar to ( 317) loc_os12g16720 12012.m05630 protein cytochrome P450 71A1, putative, expressed…
26.10	misc.cytochrome P450	unigene53811_kv-1	Transcript	weakly similar to ( 105) AT4G31950 | Symbols: CYP82C3 | CYP82C3; electron carrier/ heme binding / iron ion binding / monooxygenase/ oxygen binding | chr4:15455163-15457090 FORWARDvery weakly similar to (99.0) C82A3_SOYBN Cytochrome P450 82A3 (EC 1.14.-.-) (P450 CP6) - Glycine max (Soybean)very weakly similar to (91.3) loc_os03g55240 12003.m10439 protein cytochrome P450 81E1, putative, expressed s…
26.10	misc.cytochrome P450	unigene2497_kv-1	Transcript	moderately similar to ( 265) AT4G12300 | Symbols: CYP706A4 | CYP706A4; electron carrier/ heme binding / iron ion binding / monooxygenase/ oxygen binding | chr4:7308016-7309692 REVERSEmoderately similar to ( 213) C93A1_SOYBN Cytochrome P450 93A1 (EC 1.14.-.-) - Glycine max (Soybean)moderately similar to ( 245) loc_os08g43440 12008.m08318 protein flavonoid 3-monooxygenase, putative, expressed size …
26.10	misc.cytochrome P450	unigene33598_kv-1	Transcript	highly similar to ( 527) AT5G06900 | Symbols: CYP93D1 | CYP93D1; electron carrier/ heme binding / iron ion binding / monooxygenase/ oxygen binding | chr5:2136160-2137925 REVERSEhighly similar to ( 577) C93A1_SOYBN Cytochrome P450 93A1 (EC 1.14.-.-) - Glycine max (Soybean)moderately similar to ( 484) loc_os06g41070 12006.m08642 protein cytochrome P450 93A1, putative, expressed size 1928 gap 0 0%
26.10	misc.cytochrome P450	unigene62525_kv-1	Transcript	moderately similar to ( 407) AT4G12320 | Symbols: CYP706A6 | CYP706A6; electron carrier/ heme binding / iron ion binding / monooxygenase/ oxygen binding | chr4:7314939-7316647 REVERSEmoderately similar to ( 281) F3PH_PETHY Flavonoid 3'-monooxygenase (EC 1.14.13.21) (Flavonoid 3'-hydroxylase) (Cytochrome P450 75B2) - Petunia hybrida (Petunia)moderately similar to ( 364) loc_os01g50490 12001.m11230…
26.10	misc.cytochrome P450	unigene38641_kv-1	Transcript	highly similar to ( 561) AT4G37370 | Symbols: CYP81D8 | CYP81D8; electron carrier/ heme binding / iron ion binding / monooxygenase/ oxygen binding | chr4:17569971-17571678 REVERSEmoderately similar to ( 313) C82A2_SOYBN Cytochrome P450 82A2 (EC 1.14.-.-) (P450 CP4) - Glycine max (Soybean)moderately similar to ( 382) loc_os03g55240 12003.m10439 protein cytochrome P450 81E1, putative, expressed siz…
26.10	misc.cytochrome P450	unigene64784_kv-1	Transcript	moderately similar to ( 472) AT4G31940 | Symbols: CYP82C4 | CYP82C4; electron carrier/ heme binding / iron ion binding / monooxygenase/ oxygen binding | chr4:15452040-15453966 FORWARDmoderately similar to ( 466) C82A3_SOYBN Cytochrome P450 82A3 (EC 1.14.-.-) (P450 CP6) - Glycine max (Soybean)moderately similar to ( 326) loc_os09g26940 12009.m05846 protein flavonoid 3-monooxygenase, putative, expr…
26.10	misc.cytochrome P450	unigene36608_kv-1	Transcript	weakly similar to ( 125) AT3G61880 | Symbols: CYP78A9 | CYP78A9 (CYTOCHROME P450 78A9); monooxygenase/ oxygen binding | chr3:22906114-22907890 REVERSEweakly similar to ( 129) C78A3_SOYBN Cytochrome P450 78A3 (EC 1.14.-.-) - Glycine max (Soybean)weakly similar to ( 110) loc_os08g43390 12008.m08313 protein cytochrome P450 78A3, putative, expressed size 417 gap 0 0%
26.10	misc.cytochrome P450	unigene70750_kv-1	Transcript	moderately similar to ( 326) AT4G39490 | Symbols: CYP96A10 | CYP96A10; electron carrier/ heme binding / iron ion binding / monooxygenase | chr4:18365229-18366788 FORWARDmoderately similar to ( 259) loc_os03g04650 12003.m05993 protein cytochrome P450 86A2, putative, expressed size 1890 gap 0 0%
26.10	misc.cytochrome P450	unigene33482_kv-1	Transcript	highly similar to ( 616) AT2G45510 | Symbols: CYP704A2 | CYP704A2; electron carrier/ heme binding / iron ion binding / monooxygenase/ oxygen binding | chr2:18753085-18754944 FORWARDweakly similar to ( 112) C97B2_SOYBN Cytochrome P450 97B2 (EC 1.14.-.-) - Glycine max (Soybean)highly similar to ( 517) loc_os06g03930 12006.m091585 protein cytochrome P450 86A1, putative, expressed size 1761 gap 0 0%
26.10	misc.cytochrome P450	unigene17014_kv-1	Transcript	moderately similar to ( 457) AT4G31940 | Symbols: CYP82C4 | CYP82C4; electron carrier/ heme binding / iron ion binding / monooxygenase/ oxygen binding | chr4:15452040-15453966 FORWARDmoderately similar to ( 461) C82A3_SOYBN Cytochrome P450 82A3 (EC 1.14.-.-) (P450 CP6) - Glycine max (Soybean)moderately similar to ( 288) loc_os09g26940 12009.m05846 protein flavonoid 3-monooxygenase, putative, expr…
26.24	misc.GCN5-related N-acetyltransferase	unigene24444_kv-1	Transcript	weakly similar to ( 116) AT2G06025 | Symbols: | GCN5-related N-acetyltransferase (GNAT) family protein | chr2:2350231-2351898 FORWARD size 717 gap 0 0%
26.28	misc.GDSL-motif lipase	unigene32150_kv-1	Transcript	weakly similar to ( 186) AT4G18970 | Symbols: | GDSL-motif lipase/hydrolase family protein | chr4:10389308-10390808 REVERSEvery weakly similar to (86.3) APG_BRANA Anter-specific proline-rich protein APG (Protein CEX) (Fragment) - Brassica napus (Rape)weakly similar to ( 173) loc_os01g54470 12001.m11611 protein anther-specific proline-rich protein APG, putative, expressed size 467 gap 0 0%
26.28	misc.GDSL-motif lipase	unigene4295_kv-1	Transcript	moderately similar to ( 427) AT5G33370 | Symbols: | GDSL-motif lipase/hydrolase family protein | chr5:12602864-12604670 REVERSEweakly similar to ( 149) APG_BRANA Anter-specific proline-rich protein APG (Protein CEX) (Fragment) - Brassica napus (Rape)moderately similar to ( 413) loc_os02g40440 12002.m09130 protein anther-specific proline-rich protein APG precursor, putative, expressed size 983 gap…
26.28	misc.GDSL-motif lipase	unigene5707_kv-1	Transcript	moderately similar to ( 426) AT3G04290 | Symbols: ATLTL1, LTL1 | LTL1 (LI-TOLERANT LIPASE 1); carboxylesterase/ hydrolase, acting on ester bonds | chr3:1133620-1136223 REVERSEweakly similar to ( 129) APG_BRANA Anter-specific proline-rich protein APG (Protein CEX) (Fragment) - Brassica napus (Rape)moderately similar to ( 413) loc_os02g40440 12002.m09130 protein anther-specific proline-rich protein…
26.28	misc.GDSL-motif lipase	unigene24638_kv-1	Transcript	moderately similar to ( 493) AT3G16370 | Symbols: | GDSL-motif lipase/hydrolase family protein | chr3:5556928-5558351 FORWARDweakly similar to ( 198) APG_BRANA Anter-specific proline-rich protein APG (Protein CEX) (Fragment) - Brassica napus (Rape)moderately similar to ( 446) loc_os06g05550 12006.m05282 protein anther-specific proline-rich protein APG precursor, putative, expressed size 1330 gap …
26.28	misc.GDSL-motif lipase	unigene24035_kv-1	Transcript	highly similar to ( 510) AT1G29670 | Symbols: | GDSL-motif lipase/hydrolase family protein | chr1:10375843-10377717 FORWARDweakly similar to ( 153) APG_BRANA Anter-specific proline-rich protein APG (Protein CEX) (Fragment) - Brassica napus (Rape)moderately similar to ( 476) loc_os05g44200 12005.m08546 protein anther-specific proline-rich protein APG, putative, expressed size 1209 gap 0 0%
26.28	misc.GDSL-motif lipase	unigene24034_kv-1	Transcript	highly similar to ( 544) AT1G29670 | Symbols: | GDSL-motif lipase/hydrolase family protein | chr1:10375843-10377717 FORWARDweakly similar to ( 167) APG_BRANA Anter-specific proline-rich protein APG (Protein CEX) (Fragment) - Brassica napus (Rape)moderately similar to ( 498) loc_os05g44200 12005.m08546 protein anther-specific proline-rich protein APG, putative, expressed size 1275 gap 0 0%
26.28	misc.GDSL-motif lipase	unigene51857_kv-1	Transcript	very weakly similar to (99.8) AT5G55050 | Symbols: | GDSL-motif lipase/hydrolase family protein | chr5:22337745-22339741 FORWARDvery weakly similar to (86.3) loc_os02g44860 12002.m09526 protein GSDL-motif lipase, putative, expressed size 448 gap 0 0%
26.28	misc.GDSL-motif lipase	unigene21703_kv-1	Transcript	moderately similar to ( 259) AT5G45950 | Symbols: | GDSL-motif lipase/hydrolase family protein | chr5:18634155-18636512 FORWARDweakly similar to ( 144) APG_BRANA Anter-specific proline-rich protein APG (Protein CEX) (Fragment) - Brassica napus (Rape)moderately similar to ( 202) loc_os09g04710 12009.m21966 protein anther-specific proline-rich protein APG precursor, putative, expressed size 925 gap…
26.28	misc.GDSL-motif lipase	unigene34061_kv-1	Transcript	weakly similar to ( 115) AT5G45950 | Symbols: | GDSL-motif lipase/hydrolase family protein | chr5:18634155-18636512 FORWARDvery weakly similar to (82.4) loc_os02g01980 12002.m05548 protein anther-specific proline-rich protein APG precursor, putative, expressed size 445 gap 0 0%
26.28	misc.GDSL-motif lipase	unigene61674_kv-1	Transcript	moderately similar to ( 381) AT1G09390 | Symbols: | GDSL-motif lipase/hydrolase family protein | chr1:3031264-3033415 FORWARDmoderately similar to ( 240) EST_HEVBR Esterase precursor (EC 3.1.1.-) (Early nodule-specific protein homolog) (Latex allergen Hev b 13) - Hevea brasiliensis (Para rubber tree)moderately similar to ( 359) loc_os01g22780 12001.m150574 protein alpha-L-fucosidase 2 precursor, …
26.28	misc.GDSL-motif lipase	unigene56538_kv-1	Transcript	moderately similar to ( 313) AT1G29670 | Symbols: | GDSL-motif lipase/hydrolase family protein | chr1:10375843-10377717 FORWARDvery weakly similar to (93.2) APG_BRANA Anter-specific proline-rich protein APG (Protein CEX) (Fragment) - Brassica napus (Rape)moderately similar to ( 283) loc_os01g54470 12001.m11611 protein anther-specific proline-rich protein APG, putative, expressed size 877 gap 0 0%
26.3.2	misc.gluco-, galacto- and mannosidases.beta-galactosidase	unigene17567_kv-1	Transcript	highly similar to ( 570) AT5G63810 | Symbols: BGAL10 | BGAL10 (beta-galactosidase 10); beta-galactosidase/ catalytic/ cation binding | chr5:25537242-25541315 FORWARDmoderately similar to ( 490) BGAL_ASPOF Beta-galactosidase precursor (EC 3.2.1.23) (Lactase) - Asparagus officinalis (Garden asparagus)highly similar to ( 525) loc_os01g65460 12001.m42774 protein beta-galactosidase precursor, putative…
26.3.2	misc.gluco-, galacto- and mannosidases.beta-galactosidase	unigene65095_kv-1	Transcript	moderately similar to ( 271) AT4G36360 | Symbols: BGAL3 | BGAL3 (beta-galactosidase 3); beta-galactosidase/ catalytic/ cation binding / sugar binding | chr4:17176840-17181143 REVERSEweakly similar to ( 177) BGAL_ASPOF Beta-galactosidase precursor (EC 3.2.1.23) (Lactase) - Asparagus officinalis (Garden asparagus)moderately similar to ( 227) loc_os03g06940 12003.m35030 protein beta-galactosidase pr…
26.3.2	misc.gluco-, galacto- and mannosidases.beta-galactosidase	unigene2881_kv-1	Transcript	moderately similar to ( 410) AT4G36360 | Symbols: BGAL3 | BGAL3 (beta-galactosidase 3); beta-galactosidase/ catalytic/ cation binding / sugar binding | chr4:17176840-17181143 REVERSEmoderately similar to ( 330) BGAL_ASPOF Beta-galactosidase precursor (EC 3.2.1.23) (Lactase) - Asparagus officinalis (Garden asparagus)moderately similar to ( 375) loc_os03g06940 12003.m35030 protein beta-galactosidas…
26.3.2	misc.gluco-, galacto- and mannosidases.beta-galactosidase	unigene72609_kv-1	Transcript	moderately similar to ( 320) AT4G36360 | Symbols: BGAL3 | BGAL3 (beta-galactosidase 3); beta-galactosidase/ catalytic/ cation binding / sugar binding | chr4:17176840-17181143 REVERSEmoderately similar to ( 227) BGAL_ASPOF Beta-galactosidase precursor (EC 3.2.1.23) (Lactase) - Asparagus officinalis (Garden asparagus)moderately similar to ( 275) loc_os03g06940 12003.m35030 protein beta-galactosidas…
26.3.2	misc.gluco-, galacto- and mannosidases.beta-galactosidase	cl3918.contig1_kv-1	Transcript	highly similar to ( 768) AT4G36360 | Symbols: BGAL3 | BGAL3 (beta-galactosidase 3); beta-galactosidase/ catalytic/ cation binding / sugar binding | chr4:17176840-17181143 REVERSEhighly similar to ( 650) BGAL_ASPOF Beta-galactosidase precursor (EC 3.2.1.23) (Lactase) - Asparagus officinalis (Garden asparagus)highly similar to ( 697) loc_os03g06940 12003.m35030 protein beta-galactosidase precursor,…
26.3.2	misc.gluco-, galacto- and mannosidases.beta-galactosidase	unigene62732_kv-1	Transcript	highly similar to ( 656) AT4G36360 | Symbols: BGAL3 | BGAL3 (beta-galactosidase 3); beta-galactosidase/ catalytic/ cation binding / sugar binding | chr4:17176840-17181143 REVERSEmoderately similar to ( 468) BGAL_ASPOF Beta-galactosidase precursor (EC 3.2.1.23) (Lactase) - Asparagus officinalis (Garden asparagus)highly similar to ( 571) loc_os03g06940 12003.m35030 protein beta-galactosidase precur…
26.3.2	misc.gluco-, galacto- and mannosidases.beta-galactosidase	unigene33585_kv-1	Transcript	very weakly similar to (92.8) AT3G13750 | Symbols: BGAL1 | BGAL1 (Beta galactosidase 1); beta-galactosidase/ catalytic/ cation binding / heme binding / peroxidase/ sugar binding | chr3:4511192-4515756 FORWARD size 506 gap 0 0%
26.3.2	misc.gluco-, galacto- and mannosidases.beta-galactosidase	cl2009.contig1_kv-1	Transcript	highly similar to ( 563) AT5G63810 | Symbols: BGAL10 | BGAL10 (beta-galactosidase 10); beta-galactosidase/ catalytic/ cation binding | chr5:25537242-25541315 FORWARDmoderately similar to ( 424) BGAL_ASPOF Beta-galactosidase precursor (EC 3.2.1.23) (Lactase) - Asparagus officinalis (Garden asparagus)highly similar to ( 600) loc_os01g65460 12001.m42774 protein beta-galactosidase precursor, putative…
26.3.2	misc.gluco-, galacto- and mannosidases.beta-galactosidase	unigene33550_kv-1	Transcript	highly similar to ( 529) AT3G13750 | Symbols: BGAL1 | BGAL1 (Beta galactosidase 1); beta-galactosidase/ catalytic/ cation binding / heme binding / peroxidase/ sugar binding | chr3:4511192-4515756 FORWARDmoderately similar to ( 441) BGAL_ASPOF Beta-galactosidase precursor (EC 3.2.1.23) (Lactase) - Asparagus officinalis (Garden asparagus)moderately similar to ( 437) loc_os01g39830 12001.m10256 prot…
26.3.2	misc.gluco-, galacto- and mannosidases.beta-galactosidase	unigene57824_kv-1	Transcript	moderately similar to ( 275) AT1G45130 | Symbols: BGAL5 | BGAL5 (beta-galactosidase 5); beta-galactosidase/ catalytic/ cation binding | chr1:17065447-17069110 FORWARDmoderately similar to ( 251) BGAL_MALDO Beta-galactosidase precursor (EC 3.2.1.23) (Lactase) (Acid beta-galactosidase) (Exo-(1-->4)-beta-D-galactanase) - Malus domestica (Apple) (Malus sylvestris)moderately similar to ( 284) loc_os03…
26.3.2	misc.gluco-, galacto- and mannosidases.beta-galactosidase	unigene21584_kv-1	Transcript	weakly similar to ( 145) AT3G13750 | Symbols: BGAL1 | BGAL1 (Beta galactosidase 1); beta-galactosidase/ catalytic/ cation binding / heme binding / peroxidase/ sugar binding | chr3:4511192-4515756 FORWARDweakly similar to ( 112) BGAL_MALDO Beta-galactosidase precursor (EC 3.2.1.23) (Lactase) (Acid beta-galactosidase) (Exo-(1-->4)-beta-D-galactanase) - Malus domestica (Apple) (Malus sylvestris)weak…
26.3.2	misc.gluco-, galacto- and mannosidases.beta-galactosidase	unigene20744_kv-1	Transcript	very weakly similar to ( 100) AT4G36360 | Symbols: BGAL3 | BGAL3 (beta-galactosidase 3); beta-galactosidase/ catalytic/ cation binding / sugar binding | chr4:17176840-17181143 REVERSEvery weakly similar to (94.4) BGAL_ASPOF Beta-galactosidase precursor (EC 3.2.1.23) (Lactase) - Asparagus officinalis (Garden asparagus)very weakly similar to (91.7) loc_os03g06940 12003.m35030 protein beta-galactosi…
26.9	misc.glutathione S transferases	unigene64770_kv-1	Transcript	moderately similar to ( 354) AT5G44000 | Symbols: | glutathione S-transferase C-terminal domain-containing protein | chr5:17702231-17703934 REVERSEmoderately similar to ( 227) loc_os02g56970 12002.m10719 protein glutathione transferase, putative, expressed size 821 gap 0 0%
26.18	misc.invertase/pectin methylesterase inhibitor family protein	unigene24234_kv-1	Transcript	weakly similar to ( 193) AT5G20740 | Symbols: | invertase/pectin methylesterase inhibitor family protein | chr5:7025867-7026484 REVERSEweakly similar to ( 139) 21KD_DAUCA 21 kDa protein precursor (1.2 protein) - Daucus carota (Carrot)weakly similar to ( 120) loc_os06g49760 12006.m09500 protein ripening-related protein, putative, expressed size 822 gap 0 0%
26.18	misc.invertase/pectin methylesterase inhibitor family protein	unigene27209_kv-1	Transcript	moderately similar to ( 220) AT5G62350 | Symbols: | invertase/pectin methylesterase inhibitor family protein / DC 1.2 homolog (FL5-2I22) | chr5:25037504-25038112 FORWARDmoderately similar to ( 211) 21KD_DAUCA 21 kDa protein precursor (1.2 protein) - Daucus carota (Carrot)weakly similar to ( 150) loc_os06g49760 12006.m09500 protein ripening-related protein, putative, expressed size 842 gap 0 0%
26.18	misc.invertase/pectin methylesterase inhibitor family protein	unigene24320_kv-1	Transcript	weakly similar to ( 188) AT5G62360 | Symbols: | invertase/pectin methylesterase inhibitor family protein | chr5:25040699-25041310 FORWARDweakly similar to ( 162) 21KD_DAUCA 21 kDa protein precursor (1.2 protein) - Daucus carota (Carrot)weakly similar to ( 105) loc_os06g49760 12006.m09500 protein ripening-related protein, putative, expressed size 910 gap 0 0%
26.18	misc.invertase/pectin methylesterase inhibitor family protein	unigene62627_kv-1	Transcript	weakly similar to ( 119) AT1G47960 | Symbols: C/VIF1, ATC/VIF1 | C/VIF1 (CELL WALL / VACUOLAR INHIBITOR OF FRUCTOSIDASE 1); enzyme inhibitor/ pectinesterase/ pectinesterase inhibitor | chr1:17681954-17683516 REVERSE size 923 gap 0 0%
26.1	misc.misc2	cl184.contig1_kv-1	Transcript	highly similar to ( 712) AT1G13560 | Symbols: AAPT1, ATAAPT1 | AAPT1 (AMINOALCOHOLPHOSPHOTRANSFERASE 1); phosphatidyltransferase/ phosphotransferase, for other substituted phosphate groups | chr1:4638834-4641691 REVERSEhighly similar to ( 650) loc_os02g02750 12002.m33990 protein ethanolaminephosphotransferase, putative, expressed size 1521 gap 0 0%
26.1	misc.misc2	unigene64475_kv-1	Transcript	moderately similar to ( 334) AT1G35420 | Symbols: | dienelactone hydrolase family protein | chr1:13026320-13027463 FORWARDmoderately similar to ( 300) loc_os05g35470 12005.m07777 protein hydrolase, putative, expressed size 1099 gap 0 0%
26.16	misc.myrosinases-lectin-jacalin	unigene61414_kv-1	Transcript	highly similar to ( 553) AT1G78830 | Symbols: | curculin-like (mannose-binding) lectin family protein | chr1:29637141-29638508 REVERSEmoderately similar to ( 305) EP1G_DAUCA Epidermis-specific secreted glycoprotein EP1 precursor (52/54 kDa medium protein) - Daucus carota (Carrot)weakly similar to ( 131) loc_os04g23760 12004.m07515 protein ATP binding protein, putative size 1365 gap 0 0%
26.16	misc.myrosinases-lectin-jacalin	cl652.contig1_kv-1	Transcript	moderately similar to ( 431) AT5G10530 | Symbols: | lectin protein kinase, putative | chr5:3324978-3326933 REVERSEweakly similar to ( 189) NORK_PEA Nodulation receptor kinase precursor (EC 2.7.11.1) - Pisum sativum (Garden pea)moderately similar to ( 439) loc_os08g03240 12008.m04467 protein lectin-like receptor kinase 1, putative, expressed size 1787 gap 0 0%
26.8	misc.nitrilases, *nitrile lyases, berberine bridge enzymes, reticuline oxidases, troponine reductases	unigene65001_kv-1	Transcript	moderately similar to ( 248) AT1G12990 | Symbols: | glycosyl transferase family 17 protein | chr1:4433973-4435552 FORWARDmoderately similar to ( 239) loc_os02g38140 12002.m08902 protein beta 1,4 N-acetylglucosaminyltransferase, putative, expressed size 392 gap 0 0%
26.8	misc.nitrilases, *nitrile lyases, berberine bridge enzymes, reticuline oxidases, troponine reductases	unigene71847_kv-1	Transcript	moderately similar to ( 206) AT4G20830 | Symbols: | FAD-binding domain-containing protein | chr4:11155486-11157108 FORWARDweakly similar to ( 164) loc_os06g35550 12006.m08092 protein retrotransposon protein, putative, Ty1-copia subclass, expressed size 532 gap 0 0%
26.8	misc.nitrilases, *nitrile lyases, berberine bridge enzymes, reticuline oxidases, troponine reductases	unigene72217_kv-1	Transcript	moderately similar to ( 404) AT4G20820 | Symbols: | FAD-binding domain-containing protein | chr4:11150160-11151758 FORWARDmoderately similar to ( 347) loc_os06g35660 12006.m08103 protein reticuline oxidase precursor, putative size 1407 gap 0 0%
26.8	misc.nitrilases, *nitrile lyases, berberine bridge enzymes, reticuline oxidases, troponine reductases	unigene71541_kv-1	Transcript	moderately similar to ( 242) AT5G44440 | Symbols: | FAD-binding domain-containing protein | chr5:17910694-17912295 REVERSEmoderately similar to ( 233) loc_os06g35700 12006.m08107 protein reticuline oxidase precursor, putative, expressed size 753 gap 0 0%
26.8	misc.nitrilases, *nitrile lyases, berberine bridge enzymes, reticuline oxidases, troponine reductases	unigene2843_kv-1	Transcript	moderately similar to ( 291) AT1G30760 | Symbols: | FAD-binding domain-containing protein | chr1:10918321-10920441 FORWARDmoderately similar to ( 251) loc_os06g35550 12006.m08092 protein retrotransposon protein, putative, Ty1-copia subclass, expressed size 947 gap 0 0%
26.6	misc.O-methyl transferases	unigene9825_kv-1	Transcript	highly similar to ( 868) AT3G06550 | Symbols: | FUNCTIONS IN: molecular_function unknown; INVOLVED IN: biological_process unknown; LOCATED IN: endomembrane system; EXPRESSED IN: cultured cell; CONTAINS InterPro DOMAIN/s: Cas1p-like (InterPro:IPR012419); BEST Arabidopsis thaliana protein match is: O-acetyltransferase family protein (TAIR:AT2G34410.2); Has 185 Blast hits to 183 proteins in 57 speci…
26.6	misc.O-methyl transferases	cl944.contig1_kv-1	Transcript	moderately similar to ( 344) AT5G54160 | Symbols: ATOMT1, OMT1 | ATOMT1 (O-METHYLTRANSFERASE 1); caffeate O-methyltransferase/ myricetin 3'-O-methyltransferase/ quercetin 3-O-methyltransferase | chr5:21982075-21984167 FORWARDmoderately similar to ( 367) COMT1_CAPAN Caffeic acid 3-O-methyltransferase (EC 2.1.1.68) (S-adenosysl-L-methionine:caffeic acid 3-O-methyltransferase) (COMT) (CAOMT) - Capsi…
26.6	misc.O-methyl transferases	unigene10386_kv-1	Transcript	moderately similar to ( 362) AT4G35160 | Symbols: | O-methyltransferase family 2 protein | chr4:16730989-16732808 REVERSEmoderately similar to ( 214) 7OMT6_MEDSA Isoflavone-7-O-methyltransferase 6 (EC 2.1.1.150) (Isoflavone-O-methyltransferase 6) (7-IOMT-6) - Medicago sativa (Alfalfa)moderately similar to ( 219) loc_os08g35310 12008.m07520 protein isoflavone-7-O-methytransferase 9, putative size …
26.7	misc.oxidases - copper, flavone etc.	unigene14645_kv-1	Transcript	weakly similar to ( 156) AT4G33910 | Symbols: | oxidoreductase, 2OG-Fe(II) oxygenase family protein | chr4:16256943-16258614 REVERSEweakly similar to ( 113) loc_os03g55380 12003.m10453 protein prolyl 4-hydroxylase, putative, expressed size 608 gap 0 0%
26.7	misc.oxidases - copper, flavone etc.	unigene25363_kv-1	Transcript	moderately similar to ( 457) AT5G66920 | Symbols: sks17 | sks17 (SKU5 Similar 17); copper ion binding / oxidoreductase | chr5:26722963-26725370 FORWARDmoderately similar to ( 318) NTP3_TOBAC Pollen-specific protein NTP303 precursor - Nicotiana tabacum (Common tobacco)moderately similar to ( 390) loc_os07g02810 12007.m04753 protein L-ascorbate oxidase homolog precursor, putative, expressed size 11…
26.7	misc.oxidases - copper, flavone etc.	unigene60822_kv-1	Transcript	highly similar to ( 949) AT4G12420 | Symbols: SKU5 | SKU5; copper ion binding / oxidoreductase | chr4:7349941-7352868 REVERSEmoderately similar to ( 488) ASO_BRANA L-ascorbate oxidase homolog precursor (EC 1.10.3.3) (Ascorbase) - Brassica napus (Rape)highly similar to ( 827) loc_os06g01490 12006.m04887 protein monocopper oxidase precursor, putative, expressed size 2469 gap 0 0%
26.7	misc.oxidases - copper, flavone etc.	unigene63104_kv-1	Transcript	moderately similar to ( 229) AT5G66920 | Symbols: sks17 | sks17 (SKU5 Similar 17); copper ion binding / oxidoreductase | chr5:26722963-26725370 FORWARDweakly similar to ( 183) NTP3_TOBAC Pollen-specific protein NTP303 precursor - Nicotiana tabacum (Common tobacco)moderately similar to ( 210) loc_os07g02810 12007.m04753 protein L-ascorbate oxidase homolog precursor, putative, expressed size 437 ga…
26.7	misc.oxidases - copper, flavone etc.	unigene24695_kv-1	Transcript	highly similar to ( 782) AT5G66920 | Symbols: sks17 | sks17 (SKU5 Similar 17); copper ion binding / oxidoreductase | chr5:26722963-26725370 FORWARDhighly similar to ( 578) NTP3_TOBAC Pollen-specific protein NTP303 precursor - Nicotiana tabacum (Common tobacco)highly similar to ( 691) loc_os07g02810 12007.m04753 protein L-ascorbate oxidase homolog precursor, putative, expressed size 2017 gap 0 0%
26.7	misc.oxidases - copper, flavone etc.	unigene60598_kv-1	Transcript	weakly similar to ( 148) AT1G76160 | Symbols: sks5 | sks5 (SKU5 Similar 5); copper ion binding / oxidoreductase | chr1:28578211-28581020 REVERSEweakly similar to ( 104) ASO_BRANA L-ascorbate oxidase homolog precursor (EC 1.10.3.3) (Ascorbase) - Brassica napus (Rape)weakly similar to ( 139) loc_os06g46500 12006.m09176 protein L-ascorbate oxidase homolog precursor, putative, expressed size 274 gap …
26.7	misc.oxidases - copper, flavone etc.	unigene50520_kv-1	Transcript	moderately similar to ( 311) AT1G76160 | Symbols: sks5 | sks5 (SKU5 Similar 5); copper ion binding / oxidoreductase | chr1:28578211-28581020 REVERSEmoderately similar to ( 219) ASO_BRANA L-ascorbate oxidase homolog precursor (EC 1.10.3.3) (Ascorbase) - Brassica napus (Rape)moderately similar to ( 281) loc_os07g32660 12007.m07529 protein L-ascorbate oxidase homolog precursor, putative, expressed s…
26.7	misc.oxidases - copper, flavone etc.	unigene12253_kv-1	Transcript	highly similar to ( 885) AT1G76160 | Symbols: sks5 | sks5 (SKU5 Similar 5); copper ion binding / oxidoreductase | chr1:28578211-28581020 REVERSEhighly similar to ( 594) ASO_BRANA L-ascorbate oxidase homolog precursor (EC 1.10.3.3) (Ascorbase) - Brassica napus (Rape)highly similar to ( 808) loc_os07g32660 12007.m07529 protein L-ascorbate oxidase homolog precursor, putative, expressed size 1854 gap…
26.7	misc.oxidases - copper, flavone etc.	unigene62387_kv-1	Transcript	weakly similar to ( 183) AT1G41830 | Symbols: SKS6 | SKS6 (SKU5-SIMILAR 6); pectinesterase | chr1:15603892-15607802 REVERSEweakly similar to ( 105) NTP3_TOBAC Pollen-specific protein NTP303 precursor - Nicotiana tabacum (Common tobacco)weakly similar to ( 178) loc_os07g32660 12007.m07529 protein L-ascorbate oxidase homolog precursor, putative, expressed size 627 gap 0 0%
26.7	misc.oxidases - copper, flavone etc.	unigene35698_kv-1	Transcript	moderately similar to ( 394) AT4G22010 | Symbols: sks4 | sks4 (SKU5 Similar 4); copper ion binding / oxidoreductase | chr4:11663429-11666463 FORWARDmoderately similar to ( 244) ASO_BRANA L-ascorbate oxidase homolog precursor (EC 1.10.3.3) (Ascorbase) - Brassica napus (Rape)moderately similar to ( 342) loc_os06g46500 12006.m09176 protein L-ascorbate oxidase homolog precursor, putative, expressed s…
26.7	misc.oxidases - copper, flavone etc.	unigene23943_kv-1	Transcript	highly similar to ( 870) AT1G76160 | Symbols: sks5 | sks5 (SKU5 Similar 5); copper ion binding / oxidoreductase | chr1:28578211-28581020 REVERSEhighly similar to ( 605) ASO_BRANA L-ascorbate oxidase homolog precursor (EC 1.10.3.3) (Ascorbase) - Brassica napus (Rape)highly similar to ( 808) loc_os06g46500 12006.m09176 protein L-ascorbate oxidase homolog precursor, putative, expressed size 2135 gap…
26.7	misc.oxidases - copper, flavone etc.	cl1087.contig1_kv-1	Transcript	moderately similar to ( 437) AT4G13010 | Symbols: | oxidoreductase, zinc-binding dehydrogenase family protein | chr4:7600682-7602567 FORWARDmoderately similar to ( 426) QORH_SPIOL Chloroplastic quinone-oxidoreductase homolog (EC 1.-.-.-) (ceQORH) - Spinacia oleracea (Spinach)moderately similar to ( 372) loc_os04g30420 12004.m08147 protein chloroplastic quinone-oxidoreductase, putative, expressed …
26.7	misc.oxidases - copper, flavone etc.	unigene12809_kv-1	Transcript	nearly identical (1053) AT4G12290 | Symbols: | amine oxidase/ copper ion binding / quinone binding | chr4:7304434-7306973 FORWARDhighly similar to ( 560) AMO_PEA Amine oxidase [copper-containing] precursor (EC 1.4.3.6) - Pisum sativum (Garden pea)highly similar to ( 682) loc_os04g20164 12004.m101827 protein amine oxidase precursor, putative, expressed size 2631 gap 0 0%
26.12	misc.peroxidases	unigene68831_kv-1	Transcript	moderately similar to ( 317) AT5G64120 | Symbols: | peroxidase, putative | chr5:25659551-25660946 REVERSEmoderately similar to ( 328) PER2_ARAHY Cationic peroxidase 2 precursor (EC 1.11.1.7) (PNPC2) - Arachis hypogaea (Peanut)moderately similar to ( 257) loc_os01g07770 12001.m07404 protein peroxidase 25 precursor, putative size 754 gap 0 0%
26.12	misc.peroxidases	unigene22152_kv-1	Transcript	moderately similar to ( 358) AT5G05340 | Symbols: | peroxidase, putative | chr5:1579142-1580819 REVERSEmoderately similar to ( 426) PER1_ARAHY Cationic peroxidase 1 precursor (EC 1.11.1.7) (PNPC1) - Arachis hypogaea (Peanut)moderately similar to ( 386) loc_os04g55740 12004.m10465 protein peroxidase 2 precursor, putative, expressed size 1202 gap 0 0%
26.12	misc.peroxidases	unigene21469_kv-1	Transcript	moderately similar to ( 269) AT1G05260 | Symbols: RCI3, RCI3A | RCI3 (RARE COLD INDUCIBLE GENE 3); peroxidase | chr1:1529827-1531271 FORWARDmoderately similar to ( 280) PER2_ARAHY Cationic peroxidase 2 precursor (EC 1.11.1.7) (PNPC2) - Arachis hypogaea (Peanut)moderately similar to ( 340) loc_os05g04490 12005.m04982 protein peroxidase 1 precursor, putative, expressed size 1161 gap 0 0%
26.12	misc.peroxidases	unigene32957_kv-1	Transcript	moderately similar to ( 342) AT5G06720 | Symbols: | peroxidase, putative | chr5:2077567-2078857 REVERSEmoderately similar to ( 335) PERX_TOBAC Lignin-forming anionic peroxidase precursor (EC 1.11.1.7) (TOPA) - Nicotiana tabacum (Common tobacco)moderately similar to ( 305) loc_os03g13200 12003.m06766 protein peroxidase 53 precursor, putative, expressed size 1121 gap 0 0%
26.12	misc.peroxidases	unigene23746_kv-1	Transcript	moderately similar to ( 463) AT5G40150 | Symbols: | peroxidase, putative | chr5:16059750-16060736 REVERSEmoderately similar to ( 221) PERP7_BRARA Peroxidase P7 (EC 1.11.1.7) (TP7) - Brassica rapa (Turnip)moderately similar to ( 359) loc_os06g13050 12006.m06020 protein peroxidase family protein, expressed size 1160 gap 0 0%
26.12	misc.peroxidases	unigene8927_kv-1	Transcript	moderately similar to ( 318) AT2G41480 | Symbols: | electron carrier/ heme binding / peroxidase | chr2:17296986-17298729 REVERSEmoderately similar to ( 345) PER2_ARAHY Cationic peroxidase 2 precursor (EC 1.11.1.7) (PNPC2) - Arachis hypogaea (Peanut)moderately similar to ( 289) loc_os01g07770 12001.m07404 protein peroxidase 25 precursor, putative size 692 gap 0 0%
26.12	misc.peroxidases	unigene3229_kv-1	Transcript	moderately similar to ( 494) AT2G22420 | Symbols: | peroxidase 17 (PER17) (P17) | chr2:9513341-9514484 FORWARDmoderately similar to ( 239) PERP7_BRARA Peroxidase P7 (EC 1.11.1.7) (TP7) - Brassica rapa (Turnip)moderately similar to ( 437) loc_os09g29490 12009.m06100 protein peroxidase 17 precursor, putative, expressed size 1239 gap 0 0%
26.19	misc.plastocyanin-like	unigene33017_kv-1	Transcript	weakly similar to ( 177) AT5G15350 | Symbols: | plastocyanin-like domain-containing protein | chr5:4985184-4986154 REVERSEvery weakly similar to (99.4) loc_os09g38540 12009.m06795 protein blue copper protein precursor, putative, expressed size 900 gap 0 0%
26.19	misc.plastocyanin-like	unigene69651_kv-1	Transcript	weakly similar to ( 184) AT2G25060 | Symbols: | plastocyanin-like domain-containing protein | chr2:10662308-10662930 FORWARDweakly similar to ( 103) NO552_SOYBN Early nodulin 55-2 precursor (N-55-2) (Nodulin-315) - Glycine max (Soybean)weakly similar to ( 124) loc_os08g17160 12008.m05836 protein early nodulin-like protein 1 precursor, putative, expressed size 643 gap 0 0%
26.19	misc.plastocyanin-like	unigene25524_kv-1	Transcript	weakly similar to ( 153) AT5G53870 | Symbols: | plastocyanin-like domain-containing protein | chr5:21870033-21871228 REVERSEvery weakly similar to (96.7) NO20_MEDTR Early nodulin 20 precursor (N-20) - Medicago truncatula (Barrel medic)weakly similar to ( 127) loc_os02g06670 12002.m06015 protein early nodulin 20 precursor, putative, expressed size 1239 gap 0 0%
26.19	misc.plastocyanin-like	unigene50530_kv-1	Transcript	very weakly similar to (87.8) AT5G26330 | Symbols: | plastocyanin-like domain-containing protein / mavicyanin, putative | chr5:9241614-9242635 REVERSEvery weakly similar to (94.7) BCP_PEA Blue copper protein precursor - Pisum sativum (Garden pea)weakly similar to ( 112) loc_os06g50420 12006.m09566 protein uclacyanin-2 precursor, putative size 557 gap 0 0%
26.21	misc.protease inhibitor/seed storage/lipid transfer protein (LTP) family protein	unigene11217_kv-1	Transcript	weakly similar to ( 145) AT2G10940 | Symbols: | protease inhibitor/seed storage/lipid transfer protein (LTP) family protein | chr2:4311160-4312035 REVERSEvery weakly similar to (85.5) 14KD_DAUCA 14 kDa proline-rich protein DC2.15 precursor - Daucus carota (Carrot)weakly similar to ( 147) loc_os06g43600 12006.m08890 protein 36.4 kDa proline-rich protein, putative, expressed size 521 gap 0 0%
26.21	misc.protease inhibitor/seed storage/lipid transfer protein (LTP) family protein	unigene61415_kv-1	Transcript	weakly similar to ( 150) AT5G64080 | Symbols: | protease inhibitor/seed storage/lipid transfer protein (LTP) family protein | chr5:25645475-25646638 REVERSEweakly similar to ( 105) loc_os03g09230 12003.m35062 protein xylogen protein 1, putative, expressed size 866 gap 0 0%
26.21	misc.protease inhibitor/seed storage/lipid transfer protein (LTP) family protein	unigene25160_kv-1	Transcript	very weakly similar to (92.0) AT2G45180 | Symbols: | protease inhibitor/seed storage/lipid transfer protein (LTP) family protein | chr2:18626377-18626781 FORWARDvery weakly similar to (80.5) loc_os04g46830 12004.m101609 protein cortical cell-delineating protein precursor, putative, expressed size 997 gap 0 0%
26.21	misc.protease inhibitor/seed storage/lipid transfer protein (LTP) family protein	unigene11221_kv-1	Transcript	weakly similar to ( 135) AT2G45180 | Symbols: | protease inhibitor/seed storage/lipid transfer protein (LTP) family protein | chr2:18626377-18626781 FORWARDweakly similar to ( 123) 14KD_DAUCA 14 kDa proline-rich protein DC2.15 precursor - Daucus carota (Carrot)weakly similar to ( 124) loc_os04g46820 12004.m09630 protein cortical cell-delineating protein precursor, putative size 534 gap 0 0%
26.21	misc.protease inhibitor/seed storage/lipid transfer protein (LTP) family protein	unigene11480_kv-1	Transcript	weakly similar to ( 160) AT3G53980 | Symbols: | protease inhibitor/seed storage/lipid transfer protein (LTP) family protein | chr3:19987760-19988203 REVERSEweakly similar to ( 147) loc_os05g06780 12005.m05205 protein lipid binding protein, putative, expressed size 580 gap 0 0%
26.21	misc.protease inhibitor/seed storage/lipid transfer protein (LTP) family protein	unigene24068_kv-1	Transcript	weakly similar to ( 140) AT2G10940 | Symbols: | protease inhibitor/seed storage/lipid transfer protein (LTP) family protein | chr2:4311160-4312035 REVERSEweakly similar to ( 146) loc_os06g43600 12006.m08890 protein 36.4 kDa proline-rich protein, putative, expressed size 944 gap 0 0%
26.21	misc.protease inhibitor/seed storage/lipid transfer protein (LTP) family protein	cl4183.contig1_kv-1	Transcript	weakly similar to ( 130) AT2G45180 | Symbols: | protease inhibitor/seed storage/lipid transfer protein (LTP) family protein | chr2:18626377-18626781 FORWARDweakly similar to ( 119) 14KD_DAUCA 14 kDa proline-rich protein DC2.15 precursor - Daucus carota (Carrot)weakly similar to ( 122) loc_os04g46820 12004.m09630 protein cortical cell-delineating protein precursor, putative size 916 gap 0 0%
26.22	misc.short chain dehydrogenase/reductase (SDR)	unigene10676_kv-1	Transcript	moderately similar to ( 233) AT1G52340 | Symbols: ABA2, SIS4, GIN1, SDR1, ISI4, SRE1, ATABA2, ATSDR1 | ABA2 (ABA DEFICIENT 2); alcohol dehydrogenase/ oxidoreductase/ xanthoxin dehydrogenase | chr1:19489997-19491527 REVERSEmoderately similar to ( 211) TS2_MAIZE Sex determination protein tasselseed-2 - Zea mays (Maize)moderately similar to ( 259) loc_os04g10010 12004.m06253 protein sex determinatio…
26.22	misc.short chain dehydrogenase/reductase (SDR)	unigene61428_kv-1	Transcript	moderately similar to ( 225) AT4G11410 | Symbols: | short-chain dehydrogenase/reductase (SDR) family protein | chr4:6945127-6947186 REVERSEmoderately similar to ( 223) loc_os09g39670 12009.m06905 protein retinol dehydrogenase 14, putative, expressed size 984 gap 0 0%
26.22	misc.short chain dehydrogenase/reductase (SDR)	unigene34952_kv-1	Transcript	moderately similar to ( 268) AT2G47140 | Symbols: | short-chain dehydrogenase/reductase (SDR) family protein | chr2:19350970-19352059 REVERSEmoderately similar to ( 214) TS2_MAIZE Sex determination protein tasselseed-2 - Zea mays (Maize)moderately similar to ( 268) loc_os03g61740 12003.m11055 protein sex determination protein tasselseed-2, putative, expressed size 1049 gap 0 0%
26.2	misc.UDP glucosyl and glucoronyl transferases	unigene50802_kv-1	Transcript	highly similar to ( 533) AT1G68470 | Symbols: | exostosin family protein | chr1:25676545-25678267 REVERSEmoderately similar to ( 333) KATAM_ORYSA Xyloglucan galactosyltransferase KATAMARI1 homolog (EC 2.4.1.-) - Oryza sativa (Rice)moderately similar to ( 333) loc_os03g05110 12003.m06035 protein xyloglucan galactosyltransferase KATAMARI 1, putative, expressed size 1719 gap 0 0%
26.2	misc.UDP glucosyl and glucoronyl transferases	unigene50243_kv-1	Transcript	highly similar to ( 937) AT3G01040 | Symbols: GAUT13 | GAUT13 (Galacturonosyltransferase 13); polygalacturonate 4-alpha-galacturonosyltransferase/ transferase, transferring glycosyl groups / transferase, transferring hexosyl groups | chr3:9392-11979 FORWARDhighly similar to ( 766) loc_os12g38930 12012.m07678 protein transferase, transferring glycosyl groups, putative, expressed size 2308 gap 0 0%
26.2	misc.UDP glucosyl and glucoronyl transferases	unigene24343_kv-1	Transcript	moderately similar to ( 445) AT5G04480 | Symbols: | FUNCTIONS IN: molecular_function unknown; INVOLVED IN: biosynthetic process; LOCATED IN: Golgi apparatus; EXPRESSED IN: 21 plant structures; EXPRESSED DURING: 12 growth stages; CONTAINS InterPro DOMAIN/s: Glycosyl transferase, group 1 (InterPro:IPR001296); BEST Arabidopsis thaliana protein match is: transferase, transferring glycosyl groups (TAI…
26.2	misc.UDP glucosyl and glucoronyl transferases	cl1128.contig1_kv-1	Transcript	highly similar to ( 538) AT1G19300 | Symbols: GATL1, PARVUS, GLZ1 | PARVUS (PARVUS); polygalacturonate 4-alpha-galacturonosyltransferase/ transferase, transferring glycosyl groups / transferase, transferring hexosyl groups | chr1:6671451-6672506 REVERSEmoderately similar to ( 409) loc_os03g47530 12003.m09762 protein transferase, transferring glycosyl groups, putative, expressed size 1641 gap 0 0%
26.2	misc.UDP glucosyl and glucoronyl transferases	unigene12847_kv-1	Transcript	highly similar to ( 915) AT2G20370 | Symbols: KAM1, MUR3 | MUR3 (MURUS 3); catalytic/ transferase, transferring glycosyl groups | chr2:8792355-8794214 FORWARDhighly similar to ( 858) KATAM_ORYSA Xyloglucan galactosyltransferase KATAMARI1 homolog (EC 2.4.1.-) - Oryza sativa (Rice)highly similar to ( 867) loc_os03g05110 12003.m06035 protein xyloglucan galactosyltransferase KATAMARI 1, putative, exp…
26.2	misc.UDP glucosyl and glucoronyl transferases	unigene12228_kv-1	Transcript	moderately similar to ( 232) AT2G22900 | Symbols: | galactosyl transferase GMA12/MNN10 family protein | chr2:9744359-9746193 REVERSEweakly similar to ( 179) loc_os02g49140 12002.m09948 protein glycosyltransferase 6, putative, expressed size 727 gap 0 0%
26.2	misc.UDP glucosyl and glucoronyl transferases	unigene9375_kv-1	Transcript	highly similar to ( 912) AT3G25140 | Symbols: GAUT8, QUA1 | QUA1 (QUASIMODO 1); polygalacturonate 4-alpha-galacturonosyltransferase/ transferase, transferring glycosyl groups / transferase, transferring hexosyl groups | chr3:9154748-9156642 FORWARDhighly similar to ( 677) loc_os02g29530 12002.m08096 protein transferase, transferring glycosyl groups, putative, expressed size 1944 gap 0 0%
26.2	misc.UDP glucosyl and glucoronyl transferases	unigene68539_kv-1	Transcript	weakly similar to ( 137) AT4G22580 | Symbols: | exostosin family protein | chr4:11889382-11890689 REVERSE size 498 gap 0 0%
26.2	misc.UDP glucosyl and glucoronyl transferases	unigene69141_kv-1	Transcript	weakly similar to ( 150) AT3G62720 | Symbols: ATXT1, XT1, XXT1 | XT1 (XYLOSYLTRANSFERASE 1); UDP-xylosyltransferase/ transferase/ transferase, transferring glycosyl groups / xyloglucan 6-xylosyltransferase | chr3:23201326-23202708 FORWARDweakly similar to ( 103) loc_os03g18820 12003.m101316 protein glycosyltransferase 5, putative, expressed size 580 gap 0 0%
26.2	misc.UDP glucosyl and glucoronyl transferases	unigene60884_kv-1	Transcript	moderately similar to ( 387) AT3G22250 | Symbols: | UDP-glucoronosyl/UDP-glucosyl transferase family protein | chr3:7867806-7870053 FORWARDweakly similar to ( 119) UFOG_SOLME Anthocyanidin 3-O-glucosyltransferase (EC 2.4.1.115) (Flavonol 3-O-glucosyltransferase) (UDP-glucose flavonoid 3-O-glucosyltransferase) - Solanum melongena (Eggplant) (Aubergine)moderately similar to ( 325) loc_os04g44354 12…
26.2	misc.UDP glucosyl and glucoronyl transferases	unigene67909_kv-1	Transcript	moderately similar to ( 218) AT3G62720 | Symbols: ATXT1, XT1, XXT1 | XT1 (XYLOSYLTRANSFERASE 1); UDP-xylosyltransferase/ transferase/ transferase, transferring glycosyl groups / xyloglucan 6-xylosyltransferase | chr3:23201326-23202708 FORWARDmoderately similar to ( 211) loc_os03g18820 12003.m101316 protein glycosyltransferase 5, putative, expressed size 343 gap 0 0%
26.2	misc.UDP glucosyl and glucoronyl transferases	cl1299.contig1_kv-1	Transcript	highly similar to ( 505) AT1G19300 | Symbols: GATL1, PARVUS, GLZ1 | PARVUS (PARVUS); polygalacturonate 4-alpha-galacturonosyltransferase/ transferase, transferring glycosyl groups / transferase, transferring hexosyl groups | chr1:6671451-6672506 REVERSEmoderately similar to ( 396) loc_os03g47530 12003.m09762 protein transferase, transferring glycosyl groups, putative, expressed size 1548 gap 0 0%
26.2	misc.UDP glucosyl and glucoronyl transferases	unigene33408_kv-1	Transcript	highly similar to ( 734) AT5G04480 | Symbols: | FUNCTIONS IN: molecular_function unknown; INVOLVED IN: biosynthetic process; LOCATED IN: Golgi apparatus; EXPRESSED IN: 21 plant structures; EXPRESSED DURING: 12 growth stages; CONTAINS InterPro DOMAIN/s: Glycosyl transferase, group 1 (InterPro:IPR001296); BEST Arabidopsis thaliana protein match is: transferase, transferring glycosyl groups (TAIR:AT…
26.2	misc.UDP glucosyl and glucoronyl transferases	unigene26181_kv-1	Transcript	moderately similar to ( 487) AT1G24100 | Symbols: UGT74B1 | UGT74B1 (UDP-glucosyl transferase 74B1); UDP-glycosyltransferase/ thiohydroximate beta-D-glucosyltransferase/ transferase, transferring glycosyl groups | chr1:8525547-8527010 REVERSEmoderately similar to ( 343) IAAG_MAIZE Indole-3-acetate beta-glucosyltransferase (EC 2.4.1.121) (IAA-Glu synthetase) ((Uridine 5'-diphosphate-glucose:indol-…
26.2	misc.UDP glucosyl and glucoronyl transferases	cl5194.contig1_kv-1	Transcript	highly similar to ( 750) AT1G74380 | Symbols: XXT5 | XXT5 (XYLOGLUCAN XYLOSYLTRANSFERASE 5); transferase/ transferase, transferring glycosyl groups / xyloglucan 6-xylosyltransferase | chr1:27959848-27961221 FORWARDhighly similar to ( 637) loc_os02g32750 12002.m100223 protein glycosyltransferase 5, putative, expressed size 2031 gap 0 0%
26.2	misc.UDP glucosyl and glucoronyl transferases	cl1806.contig1_kv-1	Transcript	moderately similar to ( 372) AT5G03490 | Symbols: | UDP-glucoronosyl/UDP-glucosyl transferase family protein | chr5:871550-872947 FORWARDweakly similar to ( 154) ZOX_PHAVU Zeatin O-xylosyltransferase (EC 2.4.2.40) (Zeatin O-beta-D-xylosyltransferase) - Phaseolus vulgaris (Kidney bean) (French bean)moderately similar to ( 283) loc_os04g55680 12004.m10459 protein indole-3-acetate beta-glucosyltrans…
26.2	misc.UDP glucosyl and glucoronyl transferases	unigene62231_kv-1	Transcript	weakly similar to ( 118) AT3G21780 | Symbols: UGT71B6 | UGT71B6 (UDP-glucosyl transferase 71B6); UDP-glycosyltransferase/ abscisic acid glucosyltransferase/ transferase, transferring glycosyl groups | chr3:7675051-7676490 REVERSE size 661 gap 0 0%
26.2	misc.UDP glucosyl and glucoronyl transferases	unigene18352_kv-1	Transcript	moderately similar to ( 266) AT2G36780 | Symbols: | UDP-glucoronosyl/UDP-glucosyl transferase family protein | chr2:15417618-15419108 REVERSEweakly similar to ( 136) ZOX_PHAVU Zeatin O-xylosyltransferase (EC 2.4.2.40) (Zeatin O-beta-D-xylosyltransferase) - Phaseolus vulgaris (Kidney bean) (French bean)moderately similar to ( 225) loc_os01g08090 12001.m07434 protein flavonol-3-O-glycoside-7-O-gluc…
26.2	misc.UDP glucosyl and glucoronyl transferases	cl5542.contig1_kv-1	Transcript	highly similar to ( 531) AT2G36790 | Symbols: UGT73C6 | UGT73C6 (UDP-glucosyl transferase 73C6); UDP-glucosyltransferase/ UDP-glycosyltransferase/ quercetin 3-O-glucosyltransferase/ quercetin 4'-O-glucosyltransferase/ quercetin 7-O-glucosyltransferase/ transferase, transferring glycosyl groups | chr2:15420339-15421826 REVERSEweakly similar to ( 174) ZOX_PHAVU Zeatin O-xylosyltransferase (EC 2.4.2…
26.2	misc.UDP glucosyl and glucoronyl transferases	cl1070.contig1_kv-1	Transcript	moderately similar to ( 493) AT2G43820 | Symbols: GT, UGT74F2 | UGT74F2 (UDP-GLUCOSYLTRANSFERASE 74F2); UDP-glucose:4-aminobenzoate acylglucosyltransferase/ UDP-glucosyltransferase/ UDP-glycosyltransferase/ transferase, transferring glycosyl groups / transferase, transferring hexosyl groups | chr2:18152279-18153715 FORWARDmoderately similar to ( 336) IAAG_MAIZE Indole-3-acetate beta-glucosyltrans…
26.2	misc.UDP glucosyl and glucoronyl transferases	unigene10048_kv-1	Transcript	highly similar to ( 510) AT3G16520 | Symbols: UGT88A1 | UDP-glucoronosyl/UDP-glucosyl transferase family protein | chr3:5618847-5620833 REVERSEweakly similar to ( 159) UFOG_SOLME Anthocyanidin 3-O-glucosyltransferase (EC 2.4.1.115) (Flavonol 3-O-glucosyltransferase) (UDP-glucose flavonoid 3-O-glucosyltransferase) - Solanum melongena (Eggplant) (Aubergine)moderately similar to ( 442) loc_os01g5020…
26.2	misc.UDP glucosyl and glucoronyl transferases	unigene63261_kv-1	Transcript	weakly similar to ( 123) AT4G14090 | Symbols: | UDP-glucoronosyl/UDP-glucosyl transferase family protein | chr4:8122434-8123804 REVERSEvery weakly similar to (94.7) loc_os01g08440 12001.m07469 protein indole-3-acetate beta-glucosyltransferase, putative, expressed size 418 gap 0 0%
26.2	misc.UDP glucosyl and glucoronyl transferases	cl4687.contig1_kv-1	Transcript	moderately similar to ( 444) AT1G05530 | Symbols: UGT75B2, UGT2 | UGT75B2 (UDP-GLUCOSYL TRANSFERASE 75B2); UDP-glucosyltransferase/ UDP-glycosyltransferase/ abscisic acid glucosyltransferase/ transferase, transferring glycosyl groups | chr1:1636496-1637863 REVERSEmoderately similar to ( 247) IAAG_MAIZE Indole-3-acetate beta-glucosyltransferase (EC 2.4.1.121) (IAA-Glu synthetase) ((Uridine 5'-diph…
26.2	misc.UDP glucosyl and glucoronyl transferases	unigene49663_kv-1	Transcript	moderately similar to ( 317) AT3G21760 | Symbols: | UDP-glucoronosyl/UDP-glucosyl transferase family protein | chr3:7667099-7668556 FORWARDweakly similar to ( 151) ZOX_PHAVU Zeatin O-xylosyltransferase (EC 2.4.2.40) (Zeatin O-beta-D-xylosyltransferase) - Phaseolus vulgaris (Kidney bean) (French bean)moderately similar to ( 233) loc_os07g32060 12007.m07472 protein anthocyanidin 5,3-O-glucosyltrans…
26.2	misc.UDP glucosyl and glucoronyl transferases	unigene10949_kv-1	Transcript	highly similar to ( 567) AT4G15480 | Symbols: UGT84A1 | UGT84A1; UDP-glycosyltransferase/ sinapate 1-glucosyltransferase/ transferase, transferring glycosyl groups | chr4:8849000-8850472 REVERSEmoderately similar to ( 252) IAAG_MAIZE Indole-3-acetate beta-glucosyltransferase (EC 2.4.1.121) (IAA-Glu synthetase) ((Uridine 5'-diphosphate-glucose:indol-3-ylacetyl)-beta-D-glucosyl transferase) - Zea m…
26.2	misc.UDP glucosyl and glucoronyl transferases	unigene4320_kv-1	Transcript	weakly similar to ( 145) AT3G53150 | Symbols: UGT73D1 | UGT73D1 (UDP-glucosyl transferase 73D1); UDP-glycosyltransferase/ transferase, transferring hexosyl groups | chr3:19697736-19699259 REVERSEweakly similar to ( 127) loc_os05g08490 12005.m05365 protein cytokinin-O-glucosyltransferase 1, putative size 577 gap 0 0%
26.2	misc.UDP glucosyl and glucoronyl transferases	unigene61957_kv-1	Transcript	weakly similar to ( 138) AT3G16520 | Symbols: UGT88A1 | UDP-glucoronosyl/UDP-glucosyl transferase family protein | chr3:5618847-5620833 REVERSEweakly similar to ( 115) ZOX_PHAVU Zeatin O-xylosyltransferase (EC 2.4.2.40) (Zeatin O-beta-D-xylosyltransferase) - Phaseolus vulgaris (Kidney bean) (French bean)moderately similar to ( 249) loc_os06g18670 12006.m32048 protein anthocyanidin 3-O-glucosyltra…
26.2	misc.UDP glucosyl and glucoronyl transferases	unigene9154_kv-1	Transcript	moderately similar to ( 439) AT4G34135 | Symbols: UGT73B2 | UGT73B2 (UDP-GLUCOSYLTRANSFERASE 73B2); UDP-glucosyltransferase/ UDP-glycosyltransferase/ flavonol 3-O-glucosyltransferase/ quercetin 7-O-glucosyltransferase | chr4:16346009-16347016 REVERSEweakly similar to ( 180) ZOX_PHAVU Zeatin O-xylosyltransferase (EC 2.4.2.40) (Zeatin O-beta-D-xylosyltransferase) - Phaseolus vulgaris (Kidney bean) …
26.2	misc.UDP glucosyl and glucoronyl transferases	unigene61044_kv-1	Transcript	moderately similar to ( 387) AT3G16520 | Symbols: UGT88A1 | UDP-glucoronosyl/UDP-glucosyl transferase family protein | chr3:5618847-5620833 REVERSEweakly similar to ( 158) UFOG_SOLME Anthocyanidin 3-O-glucosyltransferase (EC 2.4.1.115) (Flavonol 3-O-glucosyltransferase) (UDP-glucose flavonoid 3-O-glucosyltransferase) - Solanum melongena (Eggplant) (Aubergine)moderately similar to ( 377) loc_os01g…
26.2	misc.UDP glucosyl and glucoronyl transferases	unigene17150_kv-1	Transcript	moderately similar to ( 354) AT4G13990 | Symbols: | exostosin family protein | chr4:8084395-8085960 FORWARDmoderately similar to ( 334) KATAM_ORYSA Xyloglucan galactosyltransferase KATAMARI1 homolog (EC 2.4.1.-) - Oryza sativa (Rice)moderately similar to ( 334) loc_os03g05110 12003.m06035 protein xyloglucan galactosyltransferase KATAMARI 1, putative, expressed size 858 gap 0 0%
9.6	mitochondrial electron transport / ATP synthesis.cytochrome c	unigene23616_kv-1	Transcript	moderately similar to ( 216) AT1G22840 | Symbols: CYTC-1, ATCYTC-A | CYTC-1 (CYTOCHROME C-1); electron carrier/ heme binding / iron ion binding | chr1:8079384-8080246 FORWARDmoderately similar to ( 223) CYC_RICCO Cytochrome c - Ricinus communis (Castor bean)moderately similar to ( 219) loc_os05g34770 12005.m27830 protein cytochrome c, putative, expressed size 984 gap 0 0%
9.2.2	mitochondrial electron transport / ATP synthesis.NADH-DH.type II.external	unigene62341_kv-1	Transcript	highly similar to ( 877) AT4G05020 | Symbols: NDB2 | NDB2 (NAD(P)H dehydrogenase B2); FAD binding / disulfide oxidoreductase/ oxidoreductase | chr4:2572752-2576222 FORWARDhighly similar to ( 751) loc_os06g47000 12006.m71453 protein expressed protein size 2105 gap 0 0%
9.2.2	mitochondrial electron transport / ATP synthesis.NADH-DH.type II.external	unigene11970_kv-1	Transcript	moderately similar to ( 466) AT3G44190 | Symbols: | pyridine nucleotide-disulphide oxidoreductase family protein | chr3:15902004-15903402 REVERSEmoderately similar to ( 419) loc_os02g05680 12002.m05916 protein disulfide oxidoreductase/ electron carrier/ oxidoreductase, putative, expressed size 1429 gap 0 0%
12.2.1	N-metabolism.ammonia metabolism.glutamate synthase	unigene3449_kv-1	Transcript	nearly identical (1092) AT5G53460 | Symbols: GLT1 | GLT1; glutamate synthase (NADH) | chr5:21700518-21709629 FORWARDnearly identical (1028) GLSN_MEDSA Glutamate synthase [NADH], chloroplast precursor (EC 1.4.1.14) (NADH-GOGAT) - Medicago sativa (Alfalfa)highly similar to ( 930) loc_os01g48960 12001.m11085 protein glutamate synthase, chloroplast precursor, putative, expressed size 2395 gap 0 0%
12.3.1	N-metabolism.N-degradation.glutamate dehydrogenase	unigene56676_kv-1	Transcript	highly similar to ( 760) AT5G07440 | Symbols: GDH2 | GDH2 (GLUTAMATE DEHYDROGENASE 2); ATP binding / glutamate dehydrogenase [NAD(P)+]/ glutamate dehydrogenase/ oxidoreductase | chr5:2356153-2357546 FORWARDhighly similar to ( 759) DHEA_NICPL Glutamate dehydrogenase A (EC 1.4.1.3) (GDH A) - Nicotiana plumbaginifolia (Leadwort-leaved tobacco)highly similar to ( 721) loc_os04g45970 12004.m09548 prot…
35.2	not assigned.unknown	unigene63329_kv-1	Transcript	size 274 gap 0 0%
35.2	not assigned.unknown	unigene50162_kv-1	Transcript	size 297 gap 0 0%
35.2	not assigned.unknown	unigene60969_kv-1	Transcript	size 948 gap 0 0%
35.2	not assigned.unknown	unigene10761_kv-1	Transcript	size 719 gap 0 0%
35.2	not assigned.unknown	unigene44574_kv-1	Transcript	size 377 gap 0 0%
35.2	not assigned.unknown	unigene33879_kv-1	Transcript	moderately similar to ( 321) AT2G25270 | Symbols: | unknown protein | chr2:10759779-10762358 FORWARDmoderately similar to ( 307) loc_os02g55590 12002.m10585 protein expressed protein size 798 gap 0 0%
35.2	not assigned.unknown	unigene63377_kv-1	Transcript	size 468 gap 0 0%
35.2	not assigned.unknown	unigene51018_kv-1	Transcript	moderately similar to ( 346) AT4G21570 | Symbols: | unknown protein | chr4:11471126-11472269 REVERSEmoderately similar to ( 349) loc_os07g32230 12007.m29186 protein MAPK activating protein, putative, expressed size 842 gap 0 0%
35.2	not assigned.unknown	cl4502.contig1_kv-1	Transcript	size 663 gap 0 0%
35.2	not assigned.unknown	unigene2007_kv-1	Transcript	size 314 gap 0 0%
35.2	not assigned.unknown	unigene64467_kv-1	Transcript	size 580 gap 0 0%
35.2	not assigned.unknown	unigene2765_kv-1	Transcript	size 341 gap 0 0%
35.2	not assigned.unknown	unigene27070_kv-1	Transcript	weakly similar to ( 123) AT2G01300 | Symbols: | unknown protein | chr2:151221-151691 REVERSEvery weakly similar to (94.0) loc_os01g03130 12001.m06952 protein expressed protein size 824 gap 0 0%
35.2	not assigned.unknown	unigene26553_kv-1	Transcript	size 242 gap 0 0%
35.2	not assigned.unknown	unigene25921_kv-1	Transcript	moderately similar to ( 320) AT4G22850 | Symbols: | FUNCTIONS IN: molecular_function unknown; INVOLVED IN: biological_process unknown; LOCATED IN: cellular_component unknown; EXPRESSED IN: 23 plant structures; EXPRESSED DURING: 15 growth stages; CONTAINS InterPro DOMAIN/s: SNARE associated Golgi protein (InterPro:IPR015414); BEST Arabidopsis thaliana protein match is: unknown protein (TAIR:AT4G12…
35.2	not assigned.unknown	unigene25896_kv-1	Transcript	moderately similar to ( 301) AT1G45688 | Symbols: | unknown protein | chr1:17191502-17192870 FORWARDmoderately similar to ( 235) loc_os04g59330 12004.m35067 protein expressed protein size 1291 gap 0 0%
35.2	not assigned.unknown	unigene2069_kv-1	Transcript	size 214 gap 0 0%
35.2	not assigned.unknown	unigene32081_kv-1	Transcript	weakly similar to ( 179) AT4G29310 | Symbols: | unknown protein | chr4:14437892-14439609 REVERSEweakly similar to ( 152) loc_os01g53790 12001.m11543 protein expressed protein size 593 gap 0 0%
35.2	not assigned.unknown	unigene57672_kv-1	Transcript	size 1343 gap 0 0%
35.2	not assigned.unknown	unigene15466_kv-1	Transcript	very weakly similar to (94.7) loc_os07g32690 12007.m07532 protein retrotransposon protein, putative, unclassified size 914 gap 0 0%
35.2	not assigned.unknown	unigene56169_kv-1	Transcript	size 221 gap 0 0%
35.2	not assigned.unknown	unigene33486_kv-1	Transcript	moderately similar to ( 214) AT1G27100 | Symbols: | FUNCTIONS IN: molecular_function unknown; INVOLVED IN: biological_process unknown; LOCATED IN: vacuole; EXPRESSED IN: 23 plant structures; EXPRESSED DURING: 13 growth stages; CONTAINS InterPro DOMAIN/s: Protein of unknown function DUF569 (InterPro:IPR007679), Actin_cross-linking (InterPro:IPR008999); BEST Arabidopsis thaliana protein match is: u…
35.2	not assigned.unknown	unigene14373_kv-1	Transcript	size 472 gap 0 0%
35.2	not assigned.unknown	unigene62763_kv-1	Transcript	size 471 gap 0 0%
35.2	not assigned.unknown	unigene32530_kv-1	Transcript	weakly similar to ( 135) AT4G32350 | Symbols: | unknown protein | chr4:15617634-15620642 FORWARDweakly similar to ( 138) loc_os02g06430 12002.m05991 protein expressed protein size 2025 gap 0 0%
35.2	not assigned.unknown	unigene49982_kv-1	Transcript	size 523 gap 0 0%
35.2	not assigned.unknown	unigene12588_kv-1	Transcript	moderately similar to ( 400) AT3G49720 | Symbols: | unknown protein | chr3:18440192-18441655 REVERSEmoderately similar to ( 339) loc_os01g05070 12001.m42860 protein expressed protein size 1429 gap 0 0%
35.2	not assigned.unknown	unigene57108_kv-1	Transcript	very weakly similar to (89.7) AT2G25800 | Symbols: | INVOLVED IN: biological_process unknown; EXPRESSED IN: 23 plant structures; EXPRESSED DURING: 13 growth stages; CONTAINS InterPro DOMAIN/s: Munc13 homology 1 (InterPro:IPR014770), Protein of unknown function DUF810 (InterPro:IPR008528), Munc13 homology 2 (InterPro:IPR014772); BEST Arabidopsis thaliana protein match is: unknown protein (TAIR:AT2…
35.2	not assigned.unknown	unigene27350_kv-1	Transcript	size 970 gap 0 0%
35.2	not assigned.unknown	unigene53859_kv-1	Transcript	size 523 gap 0 0%
35.2	not assigned.unknown	unigene35470_kv-1	Transcript	size 695 gap 0 0%
35.2	not assigned.unknown	unigene41673_kv-1	Transcript	size 272 gap 0 0%
35.2	not assigned.unknown	unigene26200_kv-1	Transcript	size 375 gap 0 0%
35.2	not assigned.unknown	unigene66147_kv-1	Transcript	weakly similar to ( 135) AT1G54130 | Symbols: RSH3, AT-RSH3, ATRSH3 | RSH3 (RELA/SPOT HOMOLOG 3); GTP diphosphokinase | chr1:20211177-20213761 FORWARDweakly similar to ( 135) loc_os08g35620 12008.m26704 protein RSH2, putative, expressed size 249 gap 0 0%
35.2	not assigned.unknown	unigene57708_kv-1	Transcript	size 482 gap 0 0%
35.2	not assigned.unknown	unigene17925_kv-1	Transcript	size 300 gap 0 0%
35.2	not assigned.unknown	unigene57128_kv-1	Transcript	size 620 gap 0 0%
35.2	not assigned.unknown	unigene34788_kv-1	Transcript	size 656 gap 0 0%
35.2	not assigned.unknown	unigene11002_kv-1	Transcript	size 957 gap 0 0%
35.2	not assigned.unknown	unigene49677_kv-1	Transcript	size 456 gap 0 0%
35.2	not assigned.unknown	unigene72040_kv-1	Transcript	size 606 gap 0 0%
35.2	not assigned.unknown	unigene13519_kv-1	Transcript	size 324 gap 0 0%
35.2	not assigned.unknown	unigene33496_kv-1	Transcript	moderately similar to ( 230) AT3G24150 | Symbols: | unknown protein | chr3:8724273-8725586 REVERSE size 1828 gap 0 0%
35.2	not assigned.unknown	unigene33725_kv-1	Transcript	size 456 gap 0 0%
35.2	not assigned.unknown	unigene25626_kv-1	Transcript	highly similar to ( 740) AT2G33570 | Symbols: | unknown protein | chr2:14217361-14219043 FORWARDhighly similar to ( 631) loc_os06g22330 12006.m06887 protein expressed protein size 2186 gap 0 0%
35.2	not assigned.unknown	unigene20762_kv-1	Transcript	size 283 gap 0 0%
35.2	not assigned.unknown	unigene26982_kv-1	Transcript	moderately similar to ( 256) AT1G13340 | Symbols: | unknown protein | chr1:4569622-4571043 REVERSEmoderately similar to ( 222) loc_os03g50210 12003.m10014 protein expressed protein size 2111 gap 0 0%
35.2	not assigned.unknown	unigene25320_kv-1	Transcript	size 1326 gap 0 0%
35.2	not assigned.unknown	unigene11592_kv-1	Transcript	size 441 gap 0 0%
35.2	not assigned.unknown	unigene45121_kv-1	Transcript	size 540 gap 0 0%
35.2	not assigned.unknown	unigene56650_kv-1	Transcript	moderately similar to ( 434) AT1G27210 | Symbols: | binding | chr1:9455669-9457917 REVERSEmoderately similar to ( 241) loc_os02g50640 12002.m10098 protein microtubule-associated protein TORTIFOLIA1, putative, expressed size 2708 gap 0 0%
35.2	not assigned.unknown	unigene33837_kv-1	Transcript	size 415 gap 0 0%
35.2	not assigned.unknown	unigene2422_kv-1	Transcript	size 333 gap 0 0%
35.2	not assigned.unknown	unigene31227_kv-1	Transcript	size 250 gap 0 0%
35.2	not assigned.unknown	unigene2438_kv-1	Transcript	size 466 gap 0 0%
35.2	not assigned.unknown	unigene43581_kv-1	Transcript	size 376 gap 0 0%
35.2	not assigned.unknown	unigene58447_kv-1	Transcript	weakly similar to ( 189) AT1G56580 | Symbols: | unknown protein | chr1:21198402-21198902 REVERSEweakly similar to ( 174) loc_os12g37650 12012.m07550 protein expressed protein size 758 gap 0 0%
35.2	not assigned.unknown	unigene19691_kv-1	Transcript	size 666 gap 0 0%
35.2	not assigned.unknown	unigene64959_kv-1	Transcript	size 544 gap 0 0%
35.2	not assigned.unknown	unigene21377_kv-1	Transcript	size 477 gap 0 0%
35.2	not assigned.unknown	unigene11125_kv-1	Transcript	very weakly similar to (80.9) AT1G52720 | Symbols: | unknown protein | chr1:19641007-19641360 FORWARD size 499 gap 0 0%
35.2	not assigned.unknown	unigene31572_kv-1	Transcript	weakly similar to ( 125) AT5G42330 | Symbols: | unknown protein | chr5:16926672-16927370 FORWARD size 987 gap 0 0%
35.2	not assigned.unknown	unigene70000_kv-1	Transcript	size 1180 gap 0 0%
35.2	not assigned.unknown	unigene44385_kv-1	Transcript	size 212 gap 0 0%
35.2	not assigned.unknown	unigene69131_kv-1	Transcript	size 360 gap 0 0%
35.2	not assigned.unknown	unigene38534_kv-1	Transcript	very weakly similar to (82.8) loc_os07g06630 12007.m05123 protein retrotransposon protein, putative, unclassified size 673 gap 0 0%
35.2	not assigned.unknown	unigene24820_kv-1	Transcript	size 333 gap 0 0%
35.2	not assigned.unknown	cl3615.contig1_kv-1	Transcript	size 395 gap 0 0%
35.2	not assigned.unknown	unigene26935_kv-1	Transcript	size 815 gap 0 0%
35.2	not assigned.unknown	unigene26495_kv-1	Transcript	size 479 gap 0 0%
35.2	not assigned.unknown	unigene45120_kv-1	Transcript	weakly similar to ( 140) AT3G15550 | Symbols: | unknown protein | chr3:5267351-5270095 FORWARDvery weakly similar to (82.0) loc_os01g08150 12001.m07440 protein expressed protein size 626 gap 0 0%
35.2	not assigned.unknown	unigene31852_kv-1	Transcript	very weakly similar to (85.5) AT3G27880 | Symbols: | unknown protein | chr3:10338429-10339157 FORWARD size 739 gap 0 0%
35.2	not assigned.unknown	unigene2869_kv-1	Transcript	highly similar to ( 634) AT4G34260 | Symbols: FUC95A | FUC95A; 1,2-alpha-L-fucosidase | chr4:16398130-16401591 FORWARDhighly similar to ( 582) loc_os10g19880 12010.m05016 protein large secreted protein, putative, expressed size 1952 gap 0 0%
35.2	not assigned.unknown	cl3774.contig1_kv-1	Transcript	weakly similar to ( 114) AT1G72790 | Symbols: | hydroxyproline-rich glycoprotein family protein | chr1:27394848-27396533 FORWARD size 2257 gap 0 0%
35.2	not assigned.unknown	unigene33724_kv-1	Transcript	size 288 gap 0 0%
35.2	not assigned.unknown	unigene26164_kv-1	Transcript	size 716 gap 0 0%
35.2	not assigned.unknown	unigene25106_kv-1	Transcript	weakly similar to ( 117) AT4G35320 | Symbols: | unknown protein | chr4:16806139-16806582 REVERSEweakly similar to ( 118) loc_os02g48470 12002.m09881 protein expressed protein size 1006 gap 0 0%
35.2	not assigned.unknown	unigene25658_kv-1	Transcript	size 867 gap 0 0%
35.2	not assigned.unknown	unigene63101_kv-1	Transcript	size 1122 gap 0 0%
35.2	not assigned.unknown	unigene64191_kv-1	Transcript	size 590 gap 0 0%
35.2	not assigned.unknown	unigene68118_kv-1	Transcript	size 205 gap 0 0%
35.2	not assigned.unknown	unigene23998_kv-1	Transcript	size 868 gap 0 0%
35.2	not assigned.unknown	unigene11619_kv-1	Transcript	weakly similar to ( 182) AT5G56170 | Symbols: | FUNCTIONS IN: molecular_function unknown; INVOLVED IN: biological_process unknown; LOCATED IN: anchored to membrane; EXPRESSED IN: 22 plant structures; EXPRESSED DURING: 13 growth stages; BEST Arabidopsis thaliana protein match is: LRE (LORELEI) (TAIR:AT4G26466.1); Has 71 Blast hits to 71 proteins in 9 species: Archae - 0; Bacteria - 0; Metazoa - 0;…
35.2	not assigned.unknown	cl4189.contig1_kv-1	Transcript	highly similar to ( 684) AT2G25800 | Symbols: | INVOLVED IN: biological_process unknown; EXPRESSED IN: 23 plant structures; EXPRESSED DURING: 13 growth stages; CONTAINS InterPro DOMAIN/s: Munc13 homology 1 (InterPro:IPR014770), Protein of unknown function DUF810 (InterPro:IPR008528), Munc13 homology 2 (InterPro:IPR014772); BEST Arabidopsis thaliana protein match is: unknown protein (TAIR:AT2G2001…
35.2	not assigned.unknown	unigene60210_kv-1	Transcript	size 304 gap 0 0%
35.2	not assigned.unknown	unigene31127_kv-1	Transcript	size 619 gap 0 0%
35.2	not assigned.unknown	unigene13980_kv-1	Transcript	size 370 gap 0 0%
35.2	not assigned.unknown	unigene15768_kv-1	Transcript	size 373 gap 0 0%
35.2	not assigned.unknown	unigene11505_kv-1	Transcript	size 537 gap 0 0%
35.2	not assigned.unknown	unigene64554_kv-1	Transcript	size 293 gap 0 0%
35.2	not assigned.unknown	unigene57035_kv-1	Transcript	weakly similar to ( 181) AT5G16250 | Symbols: | unknown protein | chr5:5310264-5310815 REVERSEweakly similar to ( 142) loc_os04g41900 12004.m09164 protein expressed protein size 542 gap 0 0%
35.2	not assigned.unknown	unigene49581_kv-1	Transcript	size 1456 gap 0 0%
35.2	not assigned.unknown	unigene24313_kv-1	Transcript	size 291 gap 0 0%
35.2	not assigned.unknown	unigene17146_kv-1	Transcript	weakly similar to ( 105) AT4G08810 | Symbols: SUB1 | SUB1; calcium ion binding | chr4:5616204-5617862 REVERSE size 266 gap 0 0%
35.2	not assigned.unknown	unigene49500_kv-1	Transcript	size 522 gap 0 0%
35.2	not assigned.unknown	unigene31729_kv-1	Transcript	size 1504 gap 0 0%
35.2	not assigned.unknown	unigene50759_kv-1	Transcript	very weakly similar to (80.5) AT5G25240 | Symbols: | FUNCTIONS IN: molecular_function unknown; INVOLVED IN: biological_process unknown; LOCATED IN: cellular_component unknown; EXPRESSED IN: 23 plant structures; EXPRESSED DURING: 13 growth stages; BEST Arabidopsis thaliana protein match is: NHL repeat-containing protein (TAIR:AT5G14890.1); Has 23 Blast hits to 23 proteins in 7 species: Archae - 0;…
35.2	not assigned.unknown	unigene31518_kv-1	Transcript	size 657 gap 0 0%
35.2	not assigned.unknown	cl4297.contig1_kv-1	Transcript	size 789 gap 0 0%
35.2	not assigned.unknown	unigene24637_kv-1	Transcript	size 825 gap 0 0%
35.2	not assigned.unknown	unigene51308_kv-1	Transcript	weakly similar to ( 155) loc_os01g74620 12001.m13487 protein hypothetical protein size 957 gap 0 0%
35.2	not assigned.unknown	unigene62683_kv-1	Transcript	size 342 gap 0 0%
35.2	not assigned.unknown	unigene18570_kv-1	Transcript	weakly similar to ( 130) AT4G11350 | Symbols: | transferase, transferring glycosyl groups | chr4:6901714-6902664 FORWARDvery weakly similar to (83.6) loc_os02g45700 12002.m100316 protein transferase, transferring glycosyl groups, putative, expressed size 893 gap 0 0%
35.2	not assigned.unknown	unigene25156_kv-1	Transcript	size 346 gap 0 0%
35.2	not assigned.unknown	unigene65104_kv-1	Transcript	weakly similar to ( 140) AT4G03420 | Symbols: | unknown protein | chr4:1512226-1513594 FORWARDweakly similar to ( 104) loc_os10g35150 12010.m06338 protein expressed protein size 571 gap 0 0%
35.2	not assigned.unknown	unigene62062_kv-1	Transcript	weakly similar to ( 148) AT1G64720 | Symbols: CP5 | CP5 | chr1:24046887-24048537 REVERSEweakly similar to ( 119) loc_os04g02910 12004.m35112 protein CP5, putative, expressed size 905 gap 0 0%
35.2	not assigned.unknown	unigene70739_kv-1	Transcript	size 604 gap 0 0%
35.2	not assigned.unknown	unigene11201_kv-1	Transcript	moderately similar to ( 234) AT1G11905 | Symbols: | FUNCTIONS IN: molecular_function unknown; INVOLVED IN: intracellular protein transport; LOCATED IN: endomembrane system, integral to membrane, endoplasmic reticulum; CONTAINS InterPro DOMAIN/s: B-cell receptor-associated 31-like (InterPro:IPR008417); BEST Arabidopsis thaliana protein match is: unknown protein (TAIR:AT5G42570.1). | chr1:4014958-4…
35.2	not assigned.unknown	unigene27207_kv-1	Transcript	size 226 gap 0 0%
35.2	not assigned.unknown	unigene51502_kv-1	Transcript	size 409 gap 0 0%
35.2	not assigned.unknown	unigene55692_kv-1	Transcript	highly similar to ( 675) AT5G08660 | Symbols: | unknown protein | chr5:2814526-2817845 FORWARDhighly similar to ( 640) loc_os01g65330 12001.m43307 protein expressed protein size 2233 gap 0 0%
35.2	not assigned.unknown	unigene62113_kv-1	Transcript	size 331 gap 0 0%
35.2	not assigned.unknown	unigene62836_kv-1	Transcript	weakly similar to ( 194) AT5G03990 | Symbols: | unknown protein | chr5:1075957-1077358 FORWARDweakly similar to ( 132) loc_os01g58700 12001.m12012 protein expressed protein size 1346 gap 0 0%
35.2	not assigned.unknown	cl3924.contig1_kv-1	Transcript	size 883 gap 0 0%
35.2	not assigned.unknown	unigene46616_kv-1	Transcript	size 315 gap 0 0%
35.2	not assigned.unknown	unigene69240_kv-1	Transcript	size 455 gap 0 0%
35.2	not assigned.unknown	unigene37539_kv-1	Transcript	size 256 gap 0 0%
35.2	not assigned.unknown	unigene57160_kv-1	Transcript	size 344 gap 0 0%
35.2	not assigned.unknown	unigene8467_kv-1	Transcript	size 235 gap 0 0%
35.2	not assigned.unknown	unigene31483_kv-1	Transcript	highly similar to ( 716) AT5G50420 | Symbols: | unknown protein | chr5:20530453-20532635 REVERSEhighly similar to ( 565) loc_os07g38490 12007.m08095 protein GDP-fucose protein-O-fucosyltransferase 2, putative, expressed size 1994 gap 0 0%
35.2	not assigned.unknown	unigene62680_kv-1	Transcript	size 493 gap 0 0%
35.2	not assigned.unknown	unigene25793_kv-1	Transcript	size 219 gap 0 0%
35.2	not assigned.unknown	unigene10934_kv-1	Transcript	weakly similar to ( 169) AT4G14420 | Symbols: | lesion inducing protein-related | chr4:8302171-8303738 REVERSEweakly similar to ( 176) loc_os03g05520 12003.m06075 protein nicotiana lesion-inducing like, putative, expressed size 778 gap 0 0%
35.2	not assigned.unknown	unigene17828_kv-1	Transcript	moderately similar to ( 218) AT5G14090 | Symbols: | unknown protein | chr5:4547230-4549214 FORWARD size 1244 gap 0 0%
35.2	not assigned.unknown	unigene17131_kv-1	Transcript	size 546 gap 0 0%
35.2	not assigned.unknown	unigene64383_kv-1	Transcript	size 378 gap 0 0%
35.2	not assigned.unknown	unigene60813_kv-1	Transcript	size 693 gap 0 0%
35.2	not assigned.unknown	unigene26900_kv-1	Transcript	size 753 gap 0 0%
35.2	not assigned.unknown	unigene40761_kv-1	Transcript	size 339 gap 0 0%
35.2	not assigned.unknown	unigene33530_kv-1	Transcript	size 323 gap 0 0%
35.2	not assigned.unknown	unigene25924_kv-1	Transcript	very weakly similar to (97.8) loc_os10g37170 12010.m06514 protein retrotransposon protein, putative, unclassified size 1183 gap 0 0%
35.2	not assigned.unknown	unigene51638_kv-1	Transcript	size 406 gap 0 0%
35.2	not assigned.unknown	unigene2265_kv-1	Transcript	size 385 gap 0 0%
35.2	not assigned.unknown	unigene9959_kv-1	Transcript	size 298 gap 0 0%
35.2	not assigned.unknown	unigene11474_kv-1	Transcript	size 535 gap 0 0%
35.2	not assigned.unknown	unigene24684_kv-1	Transcript	size 299 gap 0 0%
35.2	not assigned.unknown	unigene33452_kv-1	Transcript	size 501 gap 0 0%
35.2	not assigned.unknown	unigene3050_kv-1	Transcript	size 421 gap 0 0%
35.2	not assigned.unknown	unigene49382_kv-1	Transcript	size 692 gap 0 0%
35.2	not assigned.unknown	unigene33492_kv-1	Transcript	size 302 gap 0 0%
35.2	not assigned.unknown	unigene14481_kv-1	Transcript	size 222 gap 0 0%
35.2	not assigned.unknown	unigene62439_kv-1	Transcript	size 325 gap 0 0%
35.2	not assigned.unknown	unigene26587_kv-1	Transcript	moderately similar to ( 436) AT3G19680 | Symbols: | unknown protein | chr3:6840448-6842107 FORWARDmoderately similar to ( 394) loc_os07g04150 12007.m04884 protein expressed protein size 1699 gap 0 0%
35.2	not assigned.unknown	unigene49812_kv-1	Transcript	size 624 gap 0 0%
35.2	not assigned.unknown	unigene17645_kv-1	Transcript	size 548 gap 0 0%
35.2	not assigned.unknown	unigene38748_kv-1	Transcript	moderately similar to ( 362) AT4G34420 | Symbols: | unknown protein | chr4:16456597-16460526 FORWARDmoderately similar to ( 275) loc_os03g27760 12003.m08100 protein expressed protein size 771 gap 0 0%
35.2	not assigned.unknown	unigene10040_kv-1	Transcript	moderately similar to ( 441) AT1G64980 | Symbols: | unknown protein | chr1:24137840-24138619 REVERSEmoderately similar to ( 346) loc_os07g23120 12007.m29140 protein expressed protein size 1349 gap 0 0%
35.2	not assigned.unknown	unigene61859_kv-1	Transcript	size 211 gap 0 0%
35.2	not assigned.unknown	unigene17662_kv-1	Transcript	moderately similar to ( 296) AT5G56120 | Symbols: | unknown protein | chr5:22721483-22722193 FORWARDweakly similar to ( 172) loc_os08g38790 12008.m07862 protein conserved hypothetical protein size 953 gap 0 0%
35.2	not assigned.unknown	unigene26081_kv-1	Transcript	size 244 gap 0 0%
35.2	not assigned.unknown	unigene22173_kv-1	Transcript	size 465 gap 0 0%
35.2	not assigned.unknown	unigene26939_kv-1	Transcript	very weakly similar to (93.6) AT5G19190 | Symbols: | unknown protein | chr5:6457349-6457918 FORWARD size 1220 gap 0 0%
35.2	not assigned.unknown	unigene22249_kv-1	Transcript	size 490 gap 0 0%
35.2	not assigned.unknown	unigene17030_kv-1	Transcript	size 572 gap 0 0%
35.2	not assigned.unknown	unigene9926_kv-1	Transcript	size 491 gap 0 0%
35.2	not assigned.unknown	unigene55707_kv-1	Transcript	weakly similar to ( 183) AT5G62550 | Symbols: | unknown protein | chr5:25105839-25107875 REVERSEweakly similar to ( 182) loc_os06g38960 12006.m32105 protein expressed protein size 1510 gap 0 0%
35.2	not assigned.unknown	unigene10257_kv-1	Transcript	size 445 gap 0 0%
35.2	not assigned.unknown	unigene65559_kv-1	Transcript	size 824 gap 0 0%
35.2	not assigned.unknown	unigene61283_kv-1	Transcript	highly similar to ( 684) AT2G32970 | Symbols: | unknown protein | chr2:13991744-13994082 REVERSEhighly similar to ( 640) loc_os02g53210 12002.m33895 protein expressed protein size 2493 gap 0 0%
35.2	not assigned.unknown	unigene72479_kv-1	Transcript	size 308 gap 0 0%
35.2	not assigned.unknown	cl5289.contig1_kv-1	Transcript	size 1212 gap 0 0%
35.2	not assigned.unknown	unigene32387_kv-1	Transcript	moderately similar to ( 280) AT5G12010 | Symbols: | unknown protein | chr5:3877975-3879483 REVERSEmoderately similar to ( 254) loc_os01g40070 12001.m10279 protein expressed protein size 482 gap 0 0%
35.2	not assigned.unknown	unigene17051_kv-1	Transcript	weakly similar to ( 114) AT2G40070 | Symbols: | FUNCTIONS IN: molecular_function unknown; INVOLVED IN: biological_process unknown; LOCATED IN: cellular_component unknown; EXPRESSED IN: 17 plant structures; EXPRESSED DURING: 7 growth stages; BEST Arabidopsis thaliana protein match is: proline-rich family protein (TAIR:AT3G09000.1); Has 92805 Blast hits to 48882 proteins in 1559 species: Archae - 2…
35.2	not assigned.unknown	unigene35022_kv-1	Transcript	size 497 gap 0 0%
35.2	not assigned.unknown	unigene10450_kv-1	Transcript	size 559 gap 0 0%
35.2	not assigned.unknown	unigene33307_kv-1	Transcript	size 755 gap 0 0%
35.2	not assigned.unknown	unigene51821_kv-1	Transcript	size 391 gap 0 0%
35.2	not assigned.unknown	unigene17039_kv-1	Transcript	size 383 gap 0 0%
35.2	not assigned.unknown	unigene63225_kv-1	Transcript	weakly similar to ( 165) AT2G33510 | Symbols: | protein binding | chr2:14194195-14195473 FORWARDvery weakly similar to (84.3) loc_os02g31140 12002.m08257 protein major ampullate spidroin 2-2, putative, expressed size 1383 gap 0 0%
35.2	not assigned.unknown	unigene32140_kv-1	Transcript	size 287 gap 0 0%
35.2	not assigned.unknown	unigene13739_kv-1	Transcript	size 451 gap 0 0%
35.2	not assigned.unknown	unigene24157_kv-1	Transcript	size 955 gap 0 0%
35.2	not assigned.unknown	unigene50101_kv-1	Transcript	size 940 gap 0 0%
35.2	not assigned.unknown	unigene14009_kv-1	Transcript	size 483 gap 0 0%
35.2	not assigned.unknown	unigene3948_kv-1	Transcript	size 358 gap 0 0%
35.2	not assigned.unknown	unigene14028_kv-1	Transcript	size 475 gap 0 0%
35.2	not assigned.unknown	unigene35046_kv-1	Transcript	size 555 gap 0 0%
35.2	not assigned.unknown	unigene62679_kv-1	Transcript	size 543 gap 0 0%
35.2	not assigned.unknown	cl2739.contig1_kv-1	Transcript	size 526 gap 0 0%
35.2	not assigned.unknown	unigene26811_kv-1	Transcript	size 731 gap 0 0%
35.2	not assigned.unknown	unigene24800_kv-1	Transcript	size 272 gap 0 0%
35.2	not assigned.unknown	unigene25895_kv-1	Transcript	size 818 gap 0 0%
35.2	not assigned.unknown	unigene18644_kv-1	Transcript	size 433 gap 0 0%
35.2	not assigned.unknown	unigene40627_kv-1	Transcript	size 236 gap 0 0%
35.2	not assigned.unknown	unigene17958_kv-1	Transcript	size 485 gap 0 0%
35.2	not assigned.unknown	unigene10215_kv-1	Transcript	highly similar to ( 561) AT4G29310 | Symbols: | unknown protein | chr4:14437892-14439609 REVERSEmoderately similar to ( 401) loc_os01g53790 12001.m11543 protein expressed protein size 1561 gap 0 0%
35.2	not assigned.unknown	unigene57894_kv-1	Transcript	weakly similar to ( 120) AT3G05550 | Symbols: | hypoxia-responsive family protein | chr3:1612860-1613748 FORWARDvery weakly similar to (99.8) loc_os07g47670 12007.m079790 protein hypoxia induced protein conserved region containing protein, expressed size 594 gap 0 0%
35.2	not assigned.unknown	unigene37532_kv-1	Transcript	size 577 gap 0 0%
35.2	not assigned.unknown	unigene3834_kv-1	Transcript	size 293 gap 0 0%
35.2	not assigned.unknown	unigene25444_kv-1	Transcript	size 554 gap 0 0%
35.2	not assigned.unknown	unigene49494_kv-1	Transcript	weakly similar to ( 131) AT1G25370 | Symbols: | unknown protein | chr1:8898046-8898934 REVERSE size 1126 gap 0 0%
35.2	not assigned.unknown	unigene6671_kv-1	Transcript	size 416 gap 0 0%
35.2	not assigned.unknown	unigene24010_kv-1	Transcript	highly similar to ( 558) AT5G25460 | Symbols: | unknown protein | chr5:8863430-8865394 FORWARDmoderately similar to ( 495) loc_os01g42520 12001.m10516 protein expressed protein size 1533 gap 0 0%
35.2	not assigned.unknown	unigene25126_kv-1	Transcript	moderately similar to ( 263) AT4G27435 | Symbols: | unknown protein | chr4:13723903-13724872 FORWARDmoderately similar to ( 228) loc_os07g27810 12007.m07055 protein fiber protein Fb34, putative, expressed size 1025 gap 0 0%
35.2	not assigned.unknown	unigene65396_kv-1	Transcript	weakly similar to ( 131) AT4G32295 | Symbols: | unknown protein | chr4:15593259-15594080 FORWARD size 504 gap 0 0%
35.2	not assigned.unknown	unigene8498_kv-1	Transcript	size 567 gap 0 0%
35.2	not assigned.unknown	unigene3843_kv-1	Transcript	size 642 gap 0 0%
35.2	not assigned.unknown	unigene31904_kv-1	Transcript	size 305 gap 0 0%
35.2	not assigned.unknown	unigene26492_kv-1	Transcript	size 684 gap 0 0%
35.2	not assigned.unknown	cl4736.contig1_kv-1	Transcript	size 453 gap 0 0%
35.2	not assigned.unknown	unigene68416_kv-1	Transcript	size 610 gap 0 0%
35.2	not assigned.unknown	unigene6198_kv-1	Transcript	size 356 gap 0 0%
35.2	not assigned.unknown	unigene45950_kv-1	Transcript	weakly similar to ( 147) AT5G53390 | Symbols: | unknown protein | chr5:21656951-21659207 REVERSEweakly similar to ( 159) loc_os01g48874 12001.m11075 protein expressed protein size 1109 gap 0 0%
35.2	not assigned.unknown	unigene17578_kv-1	Transcript	size 561 gap 0 0%
35.2	not assigned.unknown	unigene49549_kv-1	Transcript	size 260 gap 0 0%
35.2	not assigned.unknown	unigene26623_kv-1	Transcript	size 605 gap 0 0%
35.2	not assigned.unknown	unigene23628_kv-1	Transcript	size 279 gap 0 0%
35.2	not assigned.unknown	unigene46453_kv-1	Transcript	very weakly similar to (88.6) loc_os04g39560 12004.m08944 protein expressed protein size 328 gap 0 0%
35.2	not assigned.unknown	unigene49983_kv-1	Transcript	size 424 gap 0 0%
35.2	not assigned.unknown	unigene51522_kv-1	Transcript	size 234 gap 0 0%
35.2	not assigned.unknown	unigene57707_kv-1	Transcript	size 416 gap 0 0%
35.2	not assigned.unknown	unigene12016_kv-1	Transcript	size 660 gap 0 0%
35.2	not assigned.unknown	unigene10478_kv-1	Transcript	size 725 gap 0 0%
35.2	not assigned.unknown	unigene65384_kv-1	Transcript	very weakly similar to (96.3) AT4G21570 | Symbols: | unknown protein | chr4:11471126-11472269 REVERSEvery weakly similar to (85.5) loc_os07g32230 12007.m29186 protein MAPK activating protein, putative, expressed size 1130 gap 0 0%
35.2	not assigned.unknown	unigene51326_kv-1	Transcript	weakly similar to ( 147) AT4G14746 | Symbols: | INVOLVED IN: biological_process unknown; LOCATED IN: anchored to membrane; CONTAINS InterPro DOMAIN/s: EGF (InterPro:IPR006210); Has 201 Blast hits to 179 proteins in 41 species: Archae - 0; Bacteria - 0; Metazoa - 168; Fungi - 0; Plants - 31; Viruses - 0; Other Eukaryotes - 2 (source: NCBI BLink). | chr4:8462720-8464326 REVERSEweakly similar to ( 1…
35.2	not assigned.unknown	unigene64118_kv-1	Transcript	size 828 gap 0 0%
35.2	not assigned.unknown	unigene24829_kv-1	Transcript	size 1019 gap 0 0%
35.2	not assigned.unknown	unigene7724_kv-1	Transcript	weakly similar to ( 147) AT4G00440 | Symbols: | unknown protein | chr4:195176-198221 FORWARD size 1648 gap 0 0%
35.2	not assigned.unknown	unigene51580_kv-1	Transcript	size 625 gap 0 0%
35.2	not assigned.unknown	unigene19342_kv-1	Transcript	size 382 gap 0 0%
35.2	not assigned.unknown	unigene72490_kv-1	Transcript	size 549 gap 0 0%
35.2	not assigned.unknown	unigene63803_kv-1	Transcript	size 290 gap 0 0%
35.2	not assigned.unknown	unigene43643_kv-1	Transcript	size 353 gap 0 0%
35.2	not assigned.unknown	unigene9915_kv-1	Transcript	weakly similar to ( 123) AT5G38700 | Symbols: | unknown protein | chr5:15489690-15490238 FORWARD size 968 gap 0 0%
35.2	not assigned.unknown	unigene1900_kv-1	Transcript	highly similar to ( 629) AT4G23490 | Symbols: | fringe-related protein | chr4:12251580-12253973 REVERSEhighly similar to ( 520) loc_os04g48950 12004.m09830 protein transferase, transferring glycosyl groups, putative, expressed size 1236 gap 0 0%
35.2	not assigned.unknown	unigene31827_kv-1	Transcript	size 790 gap 0 0%
35.2	not assigned.unknown	unigene51570_kv-1	Transcript	size 824 gap 0 0%
35.2	not assigned.unknown	unigene63902_kv-1	Transcript	size 970 gap 0 0%
35.2	not assigned.unknown	unigene11591_kv-1	Transcript	size 840 gap 0 0%
35.2	not assigned.unknown	unigene8639_kv-1	Transcript	size 415 gap 0 0%
35.2	not assigned.unknown	cl5337.contig1_kv-1	Transcript	size 318 gap 0 0%
35.2	not assigned.unknown	unigene43189_kv-1	Transcript	size 559 gap 0 0%
35.2	not assigned.unknown	cl1218.contig1_kv-1	Transcript	weakly similar to ( 167) AT3G54000 | Symbols: | FUNCTIONS IN: molecular_function unknown; INVOLVED IN: biological_process unknown; LOCATED IN: cellular_component unknown; EXPRESSED IN: 22 plant structures; EXPRESSED DURING: 12 growth stages; CONTAINS InterPro DOMAIN/s: Uncharacterised conserved protein UCP022260 (InterPro:IPR016802); BEST Arabidopsis thaliana protein match is: unknown protein (TA…
35.2	not assigned.unknown	unigene10069_kv-1	Transcript	size 507 gap 0 0%
35.2	not assigned.unknown	unigene3882_kv-1	Transcript	size 302 gap 0 0%
35.2	not assigned.unknown	unigene50081_kv-1	Transcript	moderately similar to ( 262) AT5G11000 | Symbols: | unknown protein | chr5:3479166-3480335 REVERSEweakly similar to ( 171) loc_os08g34120 12008.m07401 protein expressed protein size 1307 gap 0 0%
35.2	not assigned.unknown	unigene24023_kv-1	Transcript	size 457 gap 0 0%
35.2	not assigned.unknown	unigene4277_kv-1	Transcript	highly similar to ( 874) AT1G04200 | Symbols: | unknown protein | chr1:1109676-1113875 FORWARDhighly similar to ( 781) loc_os01g56630 12001.m11820 protein dymeclin, putative, expressed size 2043 gap 0 0%
35.2	not assigned.unknown	unigene14411_kv-1	Transcript	size 223 gap 0 0%
35.2	not assigned.unknown	unigene8197_kv-1	Transcript	size 380 gap 0 0%
35.2	not assigned.unknown	unigene41_kv-1	Transcript	size 348 gap 0 0%
35.2	not assigned.unknown	unigene27013_kv-1	Transcript	size 284 gap 0 0%
35.2	not assigned.unknown	unigene56730_kv-1	Transcript	size 413 gap 0 0%
35.2	not assigned.unknown	unigene54473_kv-1	Transcript	weakly similar to ( 144) AT1G45688 | Symbols: | unknown protein | chr1:17191502-17192870 FORWARDweakly similar to ( 117) loc_os04g59330 12004.m35067 protein expressed protein size 381 gap 0 0%
35.2	not assigned.unknown	unigene72019_kv-1	Transcript	size 630 gap 0 0%
35.2	not assigned.unknown	unigene31513_kv-1	Transcript	size 473 gap 0 0%
35.2	not assigned.unknown	unigene54349_kv-1	Transcript	size 495 gap 0 0%
35.2	not assigned.unknown	unigene56986_kv-1	Transcript	nearly identical (1030) AT4G24610 | Symbols: | unknown protein | chr4:12700837-12707899 REVERSEnearly identical (1067) loc_os02g52280 12002.m10259 protein expressed protein size 2650 gap 0 0%
35.2	not assigned.unknown	unigene71671_kv-1	Transcript	weakly similar to ( 114) AT4G30996 | Symbols: | unknown protein | chr4:15101464-15102461 FORWARDweakly similar to ( 102) loc_os04g42340 12004.m09205 protein expressed protein size 533 gap 0 0%
35.2	not assigned.unknown	unigene2113_kv-1	Transcript	size 866 gap 0 0%
35.2	not assigned.unknown	unigene17851_kv-1	Transcript	weakly similar to ( 129) AT4G22320 | Symbols: | unknown protein | chr4:11793129-11794596 REVERSE size 521 gap 0 0%
35.2	not assigned.unknown	unigene25639_kv-1	Transcript	size 226 gap 0 0%
35.2	not assigned.unknown	unigene26121_kv-1	Transcript	weakly similar to ( 127) AT4G17940 | Symbols: | binding | chr4:9965787-9966778 FORWARDweakly similar to ( 154) loc_os03g04710 12003.m101184 protein expressed protein size 1513 gap 0 0%
35.2	not assigned.unknown	unigene63878_kv-1	Transcript	size 355 gap 0 0%
35.2	not assigned.unknown	unigene50660_kv-1	Transcript	size 844 gap 0 0%
35.2	not assigned.unknown	unigene57876_kv-1	Transcript	size 278 gap 0 0%
35.2	not assigned.unknown	unigene24204_kv-1	Transcript	size 625 gap 0 0%
35.2	not assigned.unknown	unigene17877_kv-1	Transcript	size 510 gap 0 0%
35.2	not assigned.unknown	unigene45186_kv-1	Transcript	weakly similar to ( 170) loc_os09g38450 12009.m06786 protein expressed protein size 1154 gap 0 0%
35.2	not assigned.unknown	unigene31899_kv-1	Transcript	weakly similar to ( 106) AT3G02120 | Symbols: | hydroxyproline-rich glycoprotein family protein | chr3:377122-377577 FORWARD size 568 gap 0 0%
35.2	not assigned.unknown	unigene62956_kv-1	Transcript	size 276 gap 0 0%
35.2	not assigned.unknown	unigene50395_kv-1	Transcript	size 302 gap 0 0%
35.2	not assigned.unknown	unigene16799_kv-1	Transcript	size 273 gap 0 0%
35.2	not assigned.unknown	unigene57896_kv-1	Transcript	highly similar to ( 621) AT1G71110 | Symbols: | unknown protein | chr1:26818244-26820852 FORWARDmoderately similar to ( 412) loc_os01g03110 12001.m06950 protein expressed protein size 1975 gap 0 0%
35.2	not assigned.unknown	unigene138_kv-1	Transcript	size 441 gap 0 0%
35.2	not assigned.unknown	unigene39132_kv-1	Transcript	size 662 gap 0 0%
35.2	not assigned.unknown	unigene67522_kv-1	Transcript	size 547 gap 0 0%
35.2	not assigned.unknown	unigene12129_kv-1	Transcript	size 1764 gap 0 0%
35.2	not assigned.unknown	unigene51442_kv-1	Transcript	moderately similar to ( 356) AT1G21790 | Symbols: | FUNCTIONS IN: molecular_function unknown; INVOLVED IN: biological_process unknown; LOCATED IN: integral to membrane; EXPRESSED IN: 23 plant structures; EXPRESSED DURING: 15 growth stages; CONTAINS InterPro DOMAIN/s: TRAM, LAG1 and CLN8 homology (InterPro:IPR006634); Has 127 Blast hits to 127 proteins in 26 species: Archae - 0; Bacteria - 0; Meta…
35.2	not assigned.unknown	unigene31662_kv-1	Transcript	weakly similar to ( 138) AT1G28760 | Symbols: | unknown protein | chr1:10103158-10104588 FORWARDweakly similar to ( 155) loc_os03g45180 12003.m35338 protein expressed protein size 711 gap 0 0%
35.2	not assigned.unknown	unigene65056_kv-1	Transcript	size 421 gap 0 0%
35.2	not assigned.unknown	unigene72589_kv-1	Transcript	moderately similar to ( 274) AT1G68600 | Symbols: | unknown protein | chr1:25759947-25762778 FORWARDmoderately similar to ( 202) loc_os02g49790 12002.m10013 protein ALMT1, putative, expressed size 1021 gap 0 0%
35.2	not assigned.unknown	unigene33691_kv-1	Transcript	size 440 gap 0 0%
35.2	not assigned.unknown	unigene34106_kv-1	Transcript	size 321 gap 0 0%
35.2	not assigned.unknown	unigene25079_kv-1	Transcript	highly similar to ( 518) AT3G08030 | Symbols: | unknown protein | chr3:2564517-2565819 FORWARDmoderately similar to ( 437) loc_os03g59300 12003.m34946 protein expressed protein size 1564 gap 0 0%
35.2	not assigned.unknown	unigene68295_kv-1	Transcript	size 349 gap 0 0%
35.2	not assigned.unknown	unigene58861_kv-1	Transcript	size 628 gap 0 0%
35.2	not assigned.unknown	unigene49538_kv-1	Transcript	moderately similar to ( 290) AT4G34260 | Symbols: FUC95A | FUC95A; 1,2-alpha-L-fucosidase | chr4:16398130-16401591 FORWARDmoderately similar to ( 250) loc_os10g19334 12010.m21853 protein twin-arginine translocation pathway signal, putative, expressed size 823 gap 0 0%
35.2	not assigned.unknown	unigene3558_kv-1	Transcript	moderately similar to ( 240) AT3G63430 | Symbols: | unknown protein | chr3:23420414-23422201 FORWARDmoderately similar to ( 223) loc_os11g37670 12011.m07612 protein expressed protein size 2634 gap 0 0%
35.2	not assigned.unknown	unigene12302_kv-1	Transcript	moderately similar to ( 347) AT3G19680 | Symbols: | unknown protein | chr3:6840448-6842107 FORWARDmoderately similar to ( 308) loc_os07g04150 12007.m04884 protein expressed protein size 1431 gap 0 0%
35.2	not assigned.unknown	unigene17891_kv-1	Transcript	size 299 gap 0 0%
35.2	not assigned.unknown	unigene35699_kv-1	Transcript	size 378 gap 0 0%
35.2	not assigned.unknown	unigene2024_kv-1	Transcript	size 538 gap 0 0%
35.2	not assigned.unknown	unigene45041_kv-1	Transcript	size 437 gap 0 0%
35.2	not assigned.unknown	unigene3771_kv-1	Transcript	weakly similar to ( 178) AT2G15730 | Symbols: | unknown protein | chr2:6849797-6851881 FORWARDweakly similar to ( 144) loc_os03g27760 12003.m08100 protein expressed protein size 596 gap 0 0%
35.2	not assigned.unknown	unigene32137_kv-1	Transcript	size 384 gap 0 0%
35.2	not assigned.unknown	unigene57952_kv-1	Transcript	size 393 gap 0 0%
35.2	not assigned.unknown	unigene62745_kv-1	Transcript	weakly similar to ( 182) AT5G12340 | Symbols: | unknown protein | chr5:3992948-3993610 REVERSEweakly similar to ( 154) loc_os01g72360 12001.m13271 protein expressed protein size 794 gap 0 0%
35.2	not assigned.unknown	unigene10997_kv-1	Transcript	moderately similar to ( 228) AT5G02890 | Symbols: | transferase family protein | chr5:670207-671454 REVERSEweakly similar to ( 148) loc_os04g46140 12004.m09565 protein transferase, putative, expressed size 1391 gap 0 0%
35.2	not assigned.unknown	unigene61756_kv-1	Transcript	size 469 gap 0 0%
35.2	not assigned.unknown	unigene24834_kv-1	Transcript	size 1042 gap 0 0%
35.2	not assigned.unknown	unigene69393_kv-1	Transcript	size 470 gap 0 0%
35.2	not assigned.unknown	unigene27325_kv-1	Transcript	size 622 gap 0 0%
35.2	not assigned.unknown	unigene26594_kv-1	Transcript	size 463 gap 0 0%
35.2	not assigned.unknown	unigene26897_kv-1	Transcript	size 1087 gap 0 0%
35.2	not assigned.unknown	unigene11399_kv-1	Transcript	very weakly similar to (80.5) AT2G35290 | Symbols: | unknown protein | chr2:14861635-14862000 REVERSEvery weakly similar to (82.0) loc_os03g07400 12003.m06254 protein expressed protein size 515 gap 0 0%
35.2	not assigned.unknown	unigene57823_kv-1	Transcript	size 347 gap 0 0%
35.2	not assigned.unknown	unigene11620_kv-1	Transcript	size 856 gap 0 0%
35.2	not assigned.unknown	unigene12067_kv-1	Transcript	moderately similar to ( 306) AT5G11000 | Symbols: | unknown protein | chr5:3479166-3480335 REVERSEweakly similar to ( 169) loc_os08g34120 12008.m07401 protein expressed protein size 1581 gap 0 0%
35.2	not assigned.unknown	unigene13800_kv-1	Transcript	moderately similar to ( 211) AT2G12400 | Symbols: | unknown protein | chr2:5005144-5008140 REVERSEmoderately similar to ( 221) loc_os02g55590 12002.m10585 protein expressed protein size 755 gap 0 0%
35.2	not assigned.unknown	unigene14259_kv-1	Transcript	size 395 gap 0 0%
35.2	not assigned.unknown	unigene50753_kv-1	Transcript	weakly similar to ( 134) AT3G53540 | Symbols: | unknown protein | chr3:19846805-19850670 REVERSEweakly similar to ( 103) loc_os03g60520 12003.m10940 protein expressed protein size 2147 gap 0 0%
35.2	not assigned.unknown	unigene17533_kv-1	Transcript	size 225 gap 0 0%
35.2	not assigned.unknown	cl5213.contig1_kv-1	Transcript	size 592 gap 0 0%
35.2	not assigned.unknown	unigene26810_kv-1	Transcript	size 882 gap 0 0%
35.2	not assigned.unknown	unigene51090_kv-1	Transcript	size 442 gap 0 0%
35.2	not assigned.unknown	unigene3930_kv-1	Transcript	moderately similar to ( 300) AT2G32150 | Symbols: | haloacid dehalogenase-like hydrolase family protein | chr2:13659095-13660531 FORWARDmoderately similar to ( 264) loc_os03g49440 12003.m101456 protein phosphatase, putative, expressed size 916 gap 0 0%
35.2	not assigned.unknown	unigene26169_kv-1	Transcript	size 203 gap 0 0%
35.2	not assigned.unknown	cl664.contig1_kv-1	Transcript	moderately similar to ( 338) AT2G16460 | Symbols: | metal ion binding | chr2:7133704-7135483 REVERSEmoderately similar to ( 324) loc_os06g49890 12006.m09513 protein mitochondrion protein, putative, expressed size 1353 gap 0 0%
35.2	not assigned.unknown	unigene49645_kv-1	Transcript	size 667 gap 0 0%
35.2	not assigned.unknown	unigene40772_kv-1	Transcript	moderately similar to ( 436) AT3G29180 | Symbols: | unknown protein | chr3:11149073-11151322 FORWARDmoderately similar to ( 418) loc_os12g38850 12012.m26948 protein expressed protein size 990 gap 0 0%
35.2	not assigned.unknown	unigene17961_kv-1	Transcript	size 335 gap 0 0%
35.2	not assigned.unknown	unigene22140_kv-1	Transcript	size 925 gap 0 0%
35.2	not assigned.unknown	unigene9653_kv-1	Transcript	size 2404 gap 0 0%
35.2	not assigned.unknown	unigene58450_kv-1	Transcript	moderately similar to ( 372) AT4G17790 | Symbols: | INVOLVED IN: biological_process unknown; EXPRESSED IN: 23 plant structures; EXPRESSED DURING: 15 growth stages; CONTAINS InterPro DOMAIN/s: SNARE associated Golgi protein (InterPro:IPR015414); BEST Arabidopsis thaliana protein match is: unknown protein (TAIR:AT1G71940.1); Has 2258 Blast hits to 2258 proteins in 517 species: Archae - 4; Bacteria …
35.2	not assigned.unknown	unigene60591_kv-1	Transcript	moderately similar to ( 290) AT2G39650 | Symbols: | unknown protein | chr2:16528094-16529274 REVERSEmoderately similar to ( 303) loc_os01g74250 12001.m13452 protein plant-specific domain TIGR01615 family protein, expressed size 1564 gap 0 0%
35.2	not assigned.unknown	unigene38233_kv-1	Transcript	size 257 gap 0 0%
35.2	not assigned.unknown	unigene12563_kv-1	Transcript	size 550 gap 0 0%
35.2	not assigned.unknown	unigene58121_kv-1	Transcript	size 385 gap 0 0%
35.2	not assigned.unknown	unigene311_kv-1	Transcript	size 257 gap 0 0%
35.2	not assigned.unknown	unigene33593_kv-1	Transcript	size 375 gap 0 0%
35.2	not assigned.unknown	unigene60708_kv-1	Transcript	very weakly similar to (89.7) AT5G02220 | Symbols: | unknown protein | chr5:441884-442102 REVERSE size 383 gap 0 0%
35.2	not assigned.unknown	unigene10313_kv-1	Transcript	size 847 gap 0 0%
35.2	not assigned.unknown	cl1473.contig1_kv-1	Transcript	size 1151 gap 0 0%
35.2	not assigned.unknown	unigene51029_kv-1	Transcript	size 397 gap 0 0%
35.2	not assigned.unknown	unigene13336_kv-1	Transcript	moderately similar to ( 325) AT4G13370 | Symbols: | unknown protein | chr4:7777916-7780334 REVERSEweakly similar to ( 171) loc_os12g02710 12012.m04269 protein expressed protein size 821 gap 0 0%
35.2	not assigned.unknown	unigene19071_kv-1	Transcript	size 292 gap 0 0%
35.2	not assigned.unknown	unigene24349_kv-1	Transcript	size 376 gap 0 0%
35.2	not assigned.unknown	cl3923.contig1_kv-1	Transcript	size 489 gap 0 0%
35.2	not assigned.unknown	unigene9885_kv-1	Transcript	size 234 gap 0 0%
35.2	not assigned.unknown	unigene60564_kv-1	Transcript	moderately similar to ( 426) PPO_VICFA Polyphenol oxidase A1, chloroplast precursor (EC 1.10.3.1) (PPO) (Catechol oxidase) - Vicia faba (Broad bean)moderately similar to ( 388) loc_os04g53300 12004.m10221 protein polyphenol oxidase II, chloroplast precursor, putative, expressed size 1766 gap 0 0%
35.2	not assigned.unknown	cl181.contig2_kv-1	Transcript	highly similar to ( 538) AT1G67960 | Symbols: | EXPRESSED IN: 22 plant structures; EXPRESSED DURING: 15 growth stages; CONTAINS InterPro DOMAIN/s: Membrane protein,Tapt1/CMV receptor (InterPro:IPR008010); Has 243 Blast hits to 229 proteins in 123 species: Archae - 0; Bacteria - 0; Metazoa - 79; Fungi - 87; Plants - 18; Viruses - 0; Other Eukaryotes - 59 (source: NCBI BLink). | chr1:25480808-25484…
35.2	not assigned.unknown	unigene50573_kv-1	Transcript	weakly similar to ( 159) AT3G07470 | Symbols: | unknown protein | chr3:2387291-2388343 REVERSEweakly similar to ( 142) loc_os01g68500 12001.m12953 protein expressed protein size 873 gap 0 0%
35.2	not assigned.unknown	unigene31261_kv-1	Transcript	weakly similar to ( 125) AT1G72790 | Symbols: | hydroxyproline-rich glycoprotein family protein | chr1:27394848-27396533 FORWARD size 699 gap 0 0%
35.2	not assigned.unknown	unigene25894_kv-1	Transcript	size 842 gap 0 0%
35.2	not assigned.unknown	unigene57962_kv-1	Transcript	moderately similar to ( 442) AT3G19830 | Symbols: NTMC2TYPE5.2, NTMC2T5.2 | NTMC2T5.2 | chr3:6886338-6889974 REVERSEmoderately similar to ( 437) loc_os02g58230 12002.m100424 protein C2 domain containing protein, expressed size 1655 gap 0 0%
35.2	not assigned.unknown	unigene51517_kv-1	Transcript	size 479 gap 0 0%
35.2	not assigned.unknown	unigene14124_kv-1	Transcript	size 357 gap 0 0%
35.2	not assigned.unknown	unigene71855_kv-1	Transcript	weakly similar to ( 112) AT5G56240 | Symbols: | INVOLVED IN: biological_process unknown; EXPRESSED IN: 22 plant structures; EXPRESSED DURING: 13 growth stages; BEST Arabidopsis thaliana protein match is: HAP8 (HAPLESS 8) (TAIR:AT5G56250.2); Has 259 Blast hits to 240 proteins in 69 species: Archae - 0; Bacteria - 13; Metazoa - 67; Fungi - 34; Plants - 31; Viruses - 0; Other Eukaryotes - 114 (sourc…
35.2	not assigned.unknown	unigene4325_kv-1	Transcript	size 890 gap 0 0%
35.2	not assigned.unknown	unigene62067_kv-1	Transcript	size 653 gap 0 0%
35.2	not assigned.unknown	unigene10895_kv-1	Transcript	moderately similar to ( 332) AT4G27720 | Symbols: | LOCATED IN: plasma membrane; EXPRESSED IN: 21 plant structures; EXPRESSED DURING: 13 growth stages; CONTAINS InterPro DOMAIN/s: Protein of unknown function DUF791 (InterPro:IPR008509), Major facilitator superfamily, general substrate transporter (InterPro:IPR016196); BEST Arabidopsis thaliana protein match is: unknown protein (TAIR:AT1G64650.1);…
35.2	not assigned.unknown	unigene35268_kv-1	Transcript	size 496 gap 0 0%
35.2	not assigned.unknown	cl5031.contig1_kv-1	Transcript	size 943 gap 0 0%
35.2	not assigned.unknown	unigene2197_kv-1	Transcript	size 409 gap 0 0%
35.2	not assigned.unknown	unigene18299_kv-1	Transcript	size 649 gap 0 0%
35.2	not assigned.unknown	unigene34172_kv-1	Transcript	weakly similar to ( 152) AT5G32470 | Symbols: | FUNCTIONS IN: molecular_function unknown; INVOLVED IN: biological_process unknown; LOCATED IN: mitochondrion; EXPRESSED IN: 23 plant structures; EXPRESSED DURING: 13 growth stages; CONTAINS InterPro DOMAIN/s: Haem oxygenase-like, multi-helical (InterPro:IPR016084), TENA/THI-4 protein/Coenzyme PQQ biosynthesis protein C (InterPro:IPR004305); Has 1039…
35.2	not assigned.unknown	unigene24210_kv-1	Transcript	weakly similar to ( 125) AT5G22580 | Symbols: | FUNCTIONS IN: molecular_function unknown; INVOLVED IN: biological_process unknown; LOCATED IN: chloroplast; EXPRESSED IN: 22 plant structures; EXPRESSED DURING: 13 growth stages; CONTAINS InterPro DOMAIN/s: Stress responsive alpha-beta barrel (InterPro:IPR013097), Dimeric alpha-beta barrel (InterPro:IPR011008); BEST Arabidopsis thaliana protein matc…
35.2	not assigned.unknown	unigene70949_kv-1	Transcript	size 596 gap 0 0%
35.2	not assigned.unknown	unigene13759_kv-1	Transcript	size 410 gap 0 0%
35.2	not assigned.unknown	unigene5962_kv-1	Transcript	weakly similar to ( 156) AT3G02650 | Symbols: | pentatricopeptide (PPR) repeat-containing protein | chr3:566271-569865 FORWARDweakly similar to ( 156) loc_os06g08120 12006.m05534 protein expressed protein size 405 gap 0 0%
35.2	not assigned.unknown	unigene24345_kv-1	Transcript	size 1383 gap 0 0%
35.2	not assigned.unknown	unigene49441_kv-1	Transcript	size 663 gap 0 0%
35.2	not assigned.unknown	unigene24732_kv-1	Transcript	size 224 gap 0 0%
35.2	not assigned.unknown	cl4892.contig1_kv-1	Transcript	size 789 gap 0 0%
35.2	not assigned.unknown	unigene71894_kv-1	Transcript	size 342 gap 0 0%
35.2	not assigned.unknown	unigene11414_kv-1	Transcript	moderately similar to ( 399) AT2G24100 | Symbols: | unknown protein | chr2:10244921-10246715 FORWARDmoderately similar to ( 419) loc_os06g08740 12006.m31850 protein expressed protein size 1743 gap 0 0%
35.2	not assigned.unknown	unigene62844_kv-1	Transcript	size 673 gap 0 0%
35.2	not assigned.unknown	unigene56277_kv-1	Transcript	size 411 gap 0 0%
35.2	not assigned.unknown	unigene62373_kv-1	Transcript	size 536 gap 0 0%
35.2	not assigned.unknown	unigene2651_kv-1	Transcript	size 1567 gap 0 0%
35.2	not assigned.unknown	unigene64490_kv-1	Transcript	size 307 gap 0 0%
35.2	not assigned.unknown	unigene33119_kv-1	Transcript	size 359 gap 0 0%
35.2	not assigned.unknown	unigene8102_kv-1	Transcript	size 383 gap 0 0%
35.2	not assigned.unknown	unigene57878_kv-1	Transcript	size 238 gap 0 0%
35.2	not assigned.unknown	unigene17074_kv-1	Transcript	size 223 gap 0 0%
35.2	not assigned.unknown	unigene22252_kv-1	Transcript	size 582 gap 0 0%
35.2	not assigned.unknown	unigene1939_kv-1	Transcript	size 421 gap 0 0%
35.2	not assigned.unknown	unigene12878_kv-1	Transcript	moderately similar to ( 396) AT5G28150 | Symbols: | unknown protein | chr5:10135826-10136695 FORWARDmoderately similar to ( 369) loc_os03g59200 12003.m10820 protein expressed protein size 1049 gap 0 0%
35.2	not assigned.unknown	unigene63255_kv-1	Transcript	weakly similar to ( 121) AT1G59710 | Symbols: | FUNCTIONS IN: molecular_function unknown; INVOLVED IN: biological_process unknown; LOCATED IN: cellular_component unknown; EXPRESSED IN: 23 plant structures; EXPRESSED DURING: 13 growth stages; CONTAINS InterPro DOMAIN/s: Protein of unknown function DUF569 (InterPro:IPR007679), Actin_cross-linking (InterPro:IPR008999); BEST Arabidopsis thaliana prot…
35.2	not assigned.unknown	unigene21952_kv-1	Transcript	moderately similar to ( 372) AT1G67060 | Symbols: | unknown protein | chr1:25036729-25039123 FORWARDmoderately similar to ( 367) loc_os02g12870 12002.m34037 protein expressed protein size 1349 gap 0 0%
35.2	not assigned.unknown	unigene34949_kv-1	Transcript	size 368 gap 0 0%
35.2	not assigned.unknown	cl918.contig1_kv-1	Transcript	weakly similar to ( 190) AT1G08800 | Symbols: | unknown protein | chr1:2813578-2817078 REVERSEweakly similar to ( 160) loc_os03g58490 12003.m35461 protein expressed protein size 1404 gap 0 0%
35.2	not assigned.unknown	unigene10430_kv-1	Transcript	size 286 gap 0 0%
35.2	not assigned.unknown	unigene72004_kv-1	Transcript	size 392 gap 0 0%
35.2	not assigned.unknown	unigene49639_kv-1	Transcript	size 524 gap 0 0%
35.2	not assigned.unknown	unigene71832_kv-1	Transcript	size 577 gap 0 0%
35.2	not assigned.unknown	unigene34255_kv-1	Transcript	size 684 gap 0 0%
35.2	not assigned.unknown	unigene25234_kv-1	Transcript	size 672 gap 0 0%
35.2	not assigned.unknown	unigene38186_kv-1	Transcript	size 722 gap 0 0%
35.2	not assigned.unknown	unigene7928_kv-1	Transcript	size 409 gap 0 0%
35.2	not assigned.unknown	unigene12634_kv-1	Transcript	weakly similar to ( 105) AT1G76160 | Symbols: sks5 | sks5 (SKU5 Similar 5); copper ion binding / oxidoreductase | chr1:28578211-28581020 REVERSEweakly similar to ( 104) loc_os06g46500 12006.m09176 protein L-ascorbate oxidase homolog precursor, putative, expressed size 391 gap 0 0%
35.2	not assigned.unknown	unigene72364_kv-1	Transcript	moderately similar to ( 454) AT1G22882 | Symbols: | FUNCTIONS IN: molecular_function unknown; INVOLVED IN: biological_process unknown; LOCATED IN: mitochondrion; CONTAINS InterPro DOMAIN/s: Sad1/UNC-like, C-terminal (InterPro:IPR012919), Galactose-binding like (InterPro:IPR008979); BEST Arabidopsis thaliana protein match is: unknown protein (TAIR:AT1G71360.1); Has 1862 Blast hits to 1619 proteins…
35.2	not assigned.unknown	cl957.contig1_kv-1	Transcript	highly similar to ( 694) AT2G25800 | Symbols: | INVOLVED IN: biological_process unknown; EXPRESSED IN: 23 plant structures; EXPRESSED DURING: 13 growth stages; CONTAINS InterPro DOMAIN/s: Munc13 homology 1 (InterPro:IPR014770), Protein of unknown function DUF810 (InterPro:IPR008528), Munc13 homology 2 (InterPro:IPR014772); BEST Arabidopsis thaliana protein match is: unknown protein (TAIR:AT2G2001…
35.2	not assigned.unknown	unigene40568_kv-1	Transcript	very weakly similar to (92.0) AT1G78610 | Symbols: MSL6 | MSL6 (MECHANOSENSITIVE CHANNEL OF SMALL CONDUCTANCE-LIKE 6) | chr1:29569226-29572126 REVERSE size 502 gap 0 0%
35.2	not assigned.unknown	unigene15055_kv-1	Transcript	size 629 gap 0 0%
35.2	not assigned.unknown	unigene14355_kv-1	Transcript	weakly similar to ( 124) AT5G65440 | Symbols: | unknown protein | chr5:26152015-26156623 FORWARDweakly similar to ( 123) loc_os02g52280 12002.m10259 protein expressed protein size 1144 gap 0 0%
35.2	not assigned.unknown	unigene16862_kv-1	Transcript	size 299 gap 0 0%
35.2	not assigned.unknown	unigene18223_kv-1	Transcript	size 683 gap 0 0%
35.2	not assigned.unknown	unigene708_kv-1	Transcript	size 699 gap 0 0%
35.2	not assigned.unknown	unigene25858_kv-1	Transcript	size 702 gap 0 0%
35.2	not assigned.unknown	unigene2894_kv-1	Transcript	very weakly similar to (81.3) AT3G14050 | Symbols: RSH2, AT-RSH2, ATRSH2 | RSH2 (RELA-SPOT HOMOLOG 2); GTP diphosphokinase | chr3:4650902-4653514 REVERSE size 299 gap 0 0%
35.2	not assigned.unknown	unigene66969_kv-1	Transcript	size 616 gap 0 0%
35.2	not assigned.unknown	unigene32316_kv-1	Transcript	size 485 gap 0 0%
35.2	not assigned.unknown	unigene3533_kv-1	Transcript	size 490 gap 0 0%
35.2	not assigned.unknown	cl4449.contig1_kv-1	Transcript	size 470 gap 0 0%
35.2	not assigned.unknown	unigene49818_kv-1	Transcript	size 223 gap 0 0%
35.2	not assigned.unknown	unigene32885_kv-1	Transcript	weakly similar to ( 143) AT1G04200 | Symbols: | unknown protein | chr1:1109676-1113875 FORWARDweakly similar to ( 109) loc_os01g56630 12001.m11820 protein dymeclin, putative, expressed size 599 gap 0 0%
35.2	not assigned.unknown	unigene5664_kv-1	Transcript	size 356 gap 0 0%
35.2	not assigned.unknown	unigene65805_kv-1	Transcript	size 1801 gap 0 0%
35.2	not assigned.unknown	unigene3503_kv-1	Transcript	size 435 gap 0 0%
35.2	not assigned.unknown	unigene51779_kv-1	Transcript	size 332 gap 0 0%
35.2	not assigned.unknown	unigene6915_kv-1	Transcript	size 340 gap 0 0%
35.2	not assigned.unknown	unigene60857_kv-1	Transcript	moderately similar to ( 297) AT3G19830 | Symbols: NTMC2TYPE5.2, NTMC2T5.2 | NTMC2T5.2 | chr3:6886338-6889974 REVERSEmoderately similar to ( 257) loc_os02g58230 12002.m100424 protein C2 domain containing protein, expressed size 1131 gap 0 0%
35.2	not assigned.unknown	unigene25810_kv-1	Transcript	size 385 gap 0 0%
35.2	not assigned.unknown	unigene3913_kv-1	Transcript	size 543 gap 0 0%
35.2	not assigned.unknown	unigene65196_kv-1	Transcript	weakly similar to ( 107) AT4G29310 | Symbols: | unknown protein | chr4:14437892-14439609 REVERSEvery weakly similar to (90.5) loc_os03g56220 12003.m10532 protein expressed protein size 229 gap 0 0%
35.2	not assigned.unknown	unigene62145_kv-1	Transcript	size 507 gap 0 0%
35.2	not assigned.unknown	unigene3430_kv-1	Transcript	size 293 gap 0 0%
35.2	not assigned.unknown	unigene8484_kv-1	Transcript	weakly similar to ( 125) AT5G38300 | Symbols: | unknown protein | chr5:15306022-15306813 FORWARD size 839 gap 0 0%
35.2	not assigned.unknown	unigene67028_kv-1	Transcript	size 473 gap 0 0%
35.2	not assigned.unknown	unigene26761_kv-1	Transcript	size 334 gap 0 0%
35.2	not assigned.unknown	unigene32440_kv-1	Transcript	size 428 gap 0 0%
35.2	not assigned.unknown	unigene50409_kv-1	Transcript	size 521 gap 0 0%
35.2	not assigned.unknown	unigene63575_kv-1	Transcript	size 883 gap 0 0%
35.2	not assigned.unknown	unigene17187_kv-1	Transcript	size 264 gap 0 0%
35.2	not assigned.unknown	unigene69647_kv-1	Transcript	moderately similar to ( 389) AT2G01070 | Symbols: | FUNCTIONS IN: molecular_function unknown; INVOLVED IN: biological_process unknown; LOCATED IN: endomembrane system, integral to membrane; EXPRESSED IN: 22 plant structures; EXPRESSED DURING: 13 growth stages; CONTAINS InterPro DOMAIN/s: Transmembrane receptor, eukaryota (InterPro:IPR009637); BEST Arabidopsis thaliana protein match is: unknown pr…
35.2	not assigned.unknown	unigene31931_kv-1	Transcript	very weakly similar to (93.6) loc_os11g34360 12011.m07294 protein TMEM87A protein, putative, expressed size 516 gap 0 0%
35.2	not assigned.unknown	unigene68566_kv-1	Transcript	size 356 gap 0 0%
35.2	not assigned.unknown	unigene69634_kv-1	Transcript	size 558 gap 0 0%
35.2	not assigned.unknown	cl3818.contig1_kv-1	Transcript	very weakly similar to (81.6) AT4G18975 | Symbols: | pentatricopeptide (PPR) repeat-containing protein | chr4:10392170-10393665 REVERSEvery weakly similar to (81.6) loc_os07g36180 12007.m07871 protein EMB1417, putative, expressed size 459 gap 0 0%
35.2	not assigned.unknown	unigene8344_kv-1	Transcript	weakly similar to ( 148) loc_os07g42234 12007.m08459 protein retrotransposon protein, putative, unclassified size 860 gap 0 0%
35.2	not assigned.unknown	unigene65675_kv-1	Transcript	size 332 gap 0 0%
35.2	not assigned.unknown	unigene33222_kv-1	Transcript	size 305 gap 0 0%
35.2	not assigned.unknown	unigene24992_kv-1	Transcript	size 339 gap 0 0%
35.2	not assigned.unknown	unigene24799_kv-1	Transcript	size 344 gap 0 0%
35.2	not assigned.unknown	unigene47279_kv-1	Transcript	size 231 gap 0 0%
35.2	not assigned.unknown	unigene25922_kv-1	Transcript	moderately similar to ( 333) AT4G22850 | Symbols: | FUNCTIONS IN: molecular_function unknown; INVOLVED IN: biological_process unknown; LOCATED IN: cellular_component unknown; EXPRESSED IN: 23 plant structures; EXPRESSED DURING: 15 growth stages; CONTAINS InterPro DOMAIN/s: SNARE associated Golgi protein (InterPro:IPR015414); BEST Arabidopsis thaliana protein match is: unknown protein (TAIR:AT4G12…
35.2	not assigned.unknown	unigene18742_kv-1	Transcript	size 253 gap 0 0%
35.2	not assigned.unknown	unigene33662_kv-1	Transcript	size 479 gap 0 0%
35.2	not assigned.unknown	unigene18379_kv-1	Transcript	size 369 gap 0 0%
35.2	not assigned.unknown	unigene12190_kv-1	Transcript	size 476 gap 0 0%
35.2	not assigned.unknown	unigene68491_kv-1	Transcript	size 213 gap 0 0%
35.2	not assigned.unknown	unigene38955_kv-1	Transcript	size 364 gap 0 0%
35.2	not assigned.unknown	unigene11324_kv-1	Transcript	size 560 gap 0 0%
35.2	not assigned.unknown	unigene64389_kv-1	Transcript	size 443 gap 0 0%
35.2	not assigned.unknown	unigene61304_kv-1	Transcript	size 338 gap 0 0%
35.2	not assigned.unknown	unigene11017_kv-1	Transcript	size 334 gap 0 0%
35.2	not assigned.unknown	cl3976.contig1_kv-1	Transcript	size 408 gap 0 0%
35.2	not assigned.unknown	unigene24205_kv-1	Transcript	size 623 gap 0 0%
35.2	not assigned.unknown	unigene13436_kv-1	Transcript	size 423 gap 0 0%
35.2	not assigned.unknown	unigene19684_kv-1	Transcript	size 551 gap 0 0%
35.2	not assigned.unknown	unigene62966_kv-1	Transcript	size 364 gap 0 0%
35.2	not assigned.unknown	unigene69255_kv-1	Transcript	size 322 gap 0 0%
35.2	not assigned.unknown	unigene26812_kv-1	Transcript	size 531 gap 0 0%
35.2	not assigned.unknown	unigene9754_kv-1	Transcript	size 623 gap 0 0%
35.2	not assigned.unknown	unigene63869_kv-1	Transcript	size 574 gap 0 0%
35.2	not assigned.unknown	unigene63884_kv-1	Transcript	size 519 gap 0 0%
35.2	not assigned.unknown	unigene9935_kv-1	Transcript	size 561 gap 0 0%
35.2	not assigned.unknown	unigene18804_kv-1	Transcript	size 453 gap 0 0%
35.2	not assigned.unknown	unigene49368_kv-1	Transcript	highly similar to ( 638) AT2G46060 | Symbols: | transmembrane protein-related | chr2:18941564-18945000 REVERSEhighly similar to ( 586) loc_os10g30910 12010.m21902 protein expressed protein size 2114 gap 0 0%
35.2	not assigned.unknown	unigene62085_kv-1	Transcript	moderately similar to ( 225) AT5G16250 | Symbols: | unknown protein | chr5:5310264-5310815 REVERSEweakly similar to ( 177) loc_os04g41900 12004.m09164 protein expressed protein size 759 gap 0 0%
35.2	not assigned.unknown	unigene52636_kv-1	Transcript	size 281 gap 0 0%
35.2	not assigned.unknown	unigene66148_kv-1	Transcript	size 330 gap 0 0%
35.2	not assigned.unknown	unigene16885_kv-1	Transcript	size 302 gap 0 0%
35.2	not assigned.unknown	unigene50277_kv-1	Transcript	size 701 gap 0 0%
35.2	not assigned.unknown	unigene70897_kv-1	Transcript	moderately similar to ( 351) AT5G38200 | Symbols: | hydrolase | chr5:15256383-15258474 FORWARDmoderately similar to ( 318) loc_os01g04620 12001.m150475 protein expressed protein size 675 gap 0 0%
35.2	not assigned.unknown	unigene11700_kv-1	Transcript	size 361 gap 0 0%
35.2	not assigned.unknown	unigene25321_kv-1	Transcript	size 532 gap 0 0%
35.2	not assigned.unknown	unigene23822_kv-1	Transcript	very weakly similar to (84.3) OSP4_PEA Organ-specific protein P4 - Pisum sativum (Garden pea) size 783 gap 0 0%
35.2	not assigned.unknown	unigene3872_kv-1	Transcript	size 244 gap 0 0%
35.2	not assigned.unknown	unigene15150_kv-1	Transcript	size 233 gap 0 0%
35.2	not assigned.unknown	unigene51721_kv-1	Transcript	size 367 gap 0 0%
35.2	not assigned.unknown	unigene34520_kv-1	Transcript	size 1244 gap 0 0%
35.2	not assigned.unknown	unigene62326_kv-1	Transcript	size 453 gap 0 0%
35.2	not assigned.unknown	unigene62167_kv-1	Transcript	size 927 gap 0 0%
35.2	not assigned.unknown	unigene24991_kv-1	Transcript	size 1297 gap 0 0%
35.2	not assigned.unknown	unigene4115_kv-1	Transcript	size 565 gap 0 0%
35.2	not assigned.unknown	unigene7589_kv-1	Transcript	size 634 gap 0 0%
35.2	not assigned.unknown	cl1109.contig1_kv-1	Transcript	size 1583 gap 0 0%
35.2	not assigned.unknown	unigene12184_kv-1	Transcript	size 547 gap 0 0%
35.2	not assigned.unknown	unigene33764_kv-1	Transcript	size 536 gap 0 0%
35.2	not assigned.unknown	unigene25552_kv-1	Transcript	moderately similar to ( 334) AT2G33570 | Symbols: | unknown protein | chr2:14217361-14219043 FORWARDmoderately similar to ( 278) loc_os02g48190 12002.m09853 protein expressed protein size 907 gap 0 0%
35.2	not assigned.unknown	unigene18040_kv-1	Transcript	size 447 gap 0 0%
35.2	not assigned.unknown	unigene44785_kv-1	Transcript	size 390 gap 0 0%
35.2	not assigned.unknown	unigene61334_kv-1	Transcript	moderately similar to ( 252) AT2G15440 | Symbols: | unknown protein | chr2:6743792-6744781 REVERSEmoderately similar to ( 216) loc_os06g47310 12006.m09257 protein plant-specific domain TIGR01627 family protein, expressed size 1384 gap 0 0%
35.2	not assigned.unknown	unigene3161_kv-1	Transcript	size 1012 gap 0 0%
35.2	not assigned.unknown	unigene35231_kv-1	Transcript	size 986 gap 0 0%
35.2	not assigned.unknown	unigene13390_kv-1	Transcript	very weakly similar to (89.4) AT3G62900 | Symbols: | zinc ion binding | chr3:23249181-23254810 REVERSEvery weakly similar to (89.7) loc_os07g47360 12007.m29318 protein CW-type Zinc Finger family protein, expressed size 628 gap 0 0%
35.2	not assigned.unknown	unigene3452_kv-1	Transcript	size 1065 gap 0 0%
35.2	not assigned.unknown	unigene58446_kv-1	Transcript	weakly similar to ( 192) AT1G09310 | Symbols: | unknown protein | chr1:3009109-3009648 FORWARDweakly similar to ( 172) loc_os12g37650 12012.m07550 protein expressed protein size 827 gap 0 0%
35.2	not assigned.unknown	unigene62415_kv-1	Transcript	moderately similar to ( 203) AT2G38740 | Symbols: | haloacid dehalogenase-like hydrolase family protein | chr2:16194639-16195995 REVERSEweakly similar to ( 184) loc_os09g24230 12009.m05579 protein catalytic/ hydrolase, putative, expressed size 710 gap 0 0%
35.2	not assigned.unknown	unigene62594_kv-1	Transcript	size 435 gap 0 0%
35.2	not assigned.unknown	unigene21528_kv-1	Transcript	weakly similar to ( 123) AT3G42725 | Symbols: | unknown protein | chr3:14843082-14843690 REVERSE size 904 gap 0 0%
35.2	not assigned.unknown	unigene23930_kv-1	Transcript	moderately similar to ( 350) AT5G02230 | Symbols: | haloacid dehalogenase-like hydrolase family protein | chr5:449132-450507 FORWARDmoderately similar to ( 331) loc_os03g16670 12003.m35158 protein catalytic/ hydrolase, putative, expressed size 1113 gap 0 0%
35.2	not assigned.unknown	unigene72178_kv-1	Transcript	size 244 gap 0 0%
35.2	not assigned.unknown	unigene48839_kv-1	Transcript	size 544 gap 0 0%
35.2	not assigned.unknown	unigene26461_kv-1	Transcript	size 1297 gap 0 0%
35.2	not assigned.unknown	unigene2909_kv-1	Transcript	size 612 gap 0 0%
35.2	not assigned.unknown	unigene25963_kv-1	Transcript	moderately similar to ( 204) AT1G14870 | Symbols: | FUNCTIONS IN: molecular_function unknown; INVOLVED IN: response to oxidative stress; LOCATED IN: plasma membrane; EXPRESSED IN: callus; CONTAINS InterPro DOMAIN/s: EGF-type aspartate/asparagine hydroxylation conserved site (InterPro:IPR000152), Protein of unknown function Cys-rich (InterPro:IPR006461); BEST Arabidopsis thaliana protein match is:…
35.2	not assigned.unknown	unigene9444_kv-1	Transcript	size 403 gap 0 0%
35.2	not assigned.unknown	unigene18575_kv-1	Transcript	weakly similar to ( 107) AT4G15610 | Symbols: | integral membrane family protein | chr4:8909162-8910641 FORWARDvery weakly similar to (99.8) loc_os07g26110 12007.m06888 protein plant integral membrane protein TIGR01569 containing protein, expressed size 747 gap 0 0%
35.2	not assigned.unknown	unigene5420_kv-1	Transcript	size 437 gap 0 0%
35.2	not assigned.unknown	unigene68936_kv-1	Transcript	size 385 gap 0 0%
35.2	not assigned.unknown	cl2333.contig1_kv-1	Transcript	size 648 gap 0 0%
35.2	not assigned.unknown	unigene61432_kv-1	Transcript	moderately similar to ( 213) AT5G12010 | Symbols: | unknown protein | chr5:3877975-3879483 REVERSEweakly similar to ( 172) loc_os01g40070 12001.m10279 protein expressed protein size 699 gap 0 0%
35.2	not assigned.unknown	unigene70812_kv-1	Transcript	moderately similar to ( 344) AT4G35730 | Symbols: | unknown protein | chr4:16931111-16933241 FORWARDmoderately similar to ( 265) loc_os09g37510 12009.m06698 protein expressed protein size 1222 gap 0 0%
35.2	not assigned.unknown	unigene2654_kv-1	Transcript	size 287 gap 0 0%
35.2	not assigned.unknown	unigene58531_kv-1	Transcript	size 475 gap 0 0%
35.2	not assigned.unknown	unigene24342_kv-1	Transcript	size 310 gap 0 0%
35.2	not assigned.unknown	unigene61466_kv-1	Transcript	size 665 gap 0 0%
35.2	not assigned.unknown	unigene23952_kv-1	Transcript	size 1032 gap 0 0%
35.2	not assigned.unknown	unigene3943_kv-1	Transcript	size 487 gap 0 0%
35.2	not assigned.unknown	unigene23859_kv-1	Transcript	size 641 gap 0 0%
35.2	not assigned.unknown	unigene50377_kv-1	Transcript	weakly similar to ( 140) AT2G15780 | Symbols: | glycine-rich protein | chr2:6873666-6874701 REVERSEweakly similar to ( 135) loc_os06g11310 12006.m05848 protein copper ion binding protein, putative, expressed size 578 gap 0 0%
35.2	not assigned.unknown	unigene31781_kv-1	Transcript	size 548 gap 0 0%
35.2	not assigned.unknown	unigene27055_kv-1	Transcript	size 830 gap 0 0%
35.2	not assigned.unknown	unigene31514_kv-1	Transcript	size 920 gap 0 0%
35.2	not assigned.unknown	unigene25606_kv-1	Transcript	size 885 gap 0 0%
35.2	not assigned.unknown	unigene21583_kv-1	Transcript	size 627 gap 0 0%
35.2	not assigned.unknown	unigene37937_kv-1	Transcript	size 382 gap 0 0%
35.2	not assigned.unknown	unigene69021_kv-1	Transcript	size 534 gap 0 0%
35.2	not assigned.unknown	unigene55856_kv-1	Transcript	size 499 gap 0 0%
35.2	not assigned.unknown	unigene25365_kv-1	Transcript	size 255 gap 0 0%
35.2	not assigned.unknown	unigene53934_kv-1	Transcript	size 263 gap 0 0%
35.2	not assigned.unknown	unigene45979_kv-1	Transcript	highly similar to ( 516) AT4G34320 | Symbols: | unknown protein | chr4:16422436-16423824 FORWARDmoderately similar to ( 461) loc_os03g10240 12003.m06477 protein expressed protein size 1154 gap 0 0%
35.2	not assigned.unknown	unigene13002_kv-1	Transcript	moderately similar to ( 347) AT2G22125 | Symbols: | binding | chr2:9406793-9414223 FORWARDweakly similar to ( 181) loc_os11g08090 12011.m05005 protein armadillo/beta-catenin-like repeat family protein, expressed size 759 gap 0 0%
35.2	not assigned.unknown	unigene68800_kv-1	Transcript	size 334 gap 0 0%
35.2	not assigned.unknown	unigene10747_kv-1	Transcript	weakly similar to ( 101) AT5G18310 | Symbols: | unknown protein | chr5:6061759-6062912 FORWARD size 852 gap 0 0%
35.2	not assigned.unknown	unigene32133_kv-1	Transcript	size 635 gap 0 0%
35.2	not assigned.unknown	unigene57700_kv-1	Transcript	highly similar to ( 661) AT4G32285 | Symbols: | epsin N-terminal homology (ENTH) domain-containing protein / clathrin assembly protein-related | chr4:15586003-15587910 FORWARDhighly similar to ( 634) loc_os03g16800 12003.m101112 protein clathrin assembly protein, putative, expressed size 2483 gap 0 0%
35.2	not assigned.unknown	unigene13543_kv-1	Transcript	size 453 gap 0 0%
35.2	not assigned.unknown	unigene25581_kv-1	Transcript	size 269 gap 0 0%
35.2	not assigned.unknown	unigene26778_kv-1	Transcript	size 696 gap 0 0%
35.2	not assigned.unknown	unigene5832_kv-1	Transcript	size 213 gap 0 0%
35.2	not assigned.unknown	unigene65922_kv-1	Transcript	size 624 gap 0 0%
35.2	not assigned.unknown	unigene63681_kv-1	Transcript	size 574 gap 0 0%
35.2	not assigned.unknown	unigene33268_kv-1	Transcript	moderately similar to ( 366) AT5G54400 | Symbols: | methyltransferase | chr5:22090680-22091998 FORWARD size 1172 gap 0 0%
35.2	not assigned.unknown	unigene26291_kv-1	Transcript	size 643 gap 0 0%
35.2	not assigned.unknown	unigene12825_kv-1	Transcript	very weakly similar to (90.1) AT3G51660 | Symbols: | macrophage migration inhibitory factor family protein / MIF family protein | chr3:19164229-19165076 REVERSEvery weakly similar to (81.3) loc_os11g01600 12011.m61747 protein macrophage migration inhibitory factor, putative, expressed size 1499 gap 0 0%
35.2	not assigned.unknown	unigene32321_kv-1	Transcript	very weakly similar to (80.1) AT1G63120 | Symbols: ATRBL2 | ATRBL2 (Arabidopsis thaliana Rhomboid-like 2); serine-type endopeptidase | chr1:23409054-23410725 REVERSE size 539 gap 0 0%
35.2	not assigned.unknown	unigene62223_kv-1	Transcript	size 838 gap 0 0%
35.2	not assigned.unknown	unigene24667_kv-1	Transcript	size 548 gap 0 0%
35.2	not assigned.unknown	unigene26173_kv-1	Transcript	size 404 gap 0 0%
35.2	not assigned.unknown	unigene71054_kv-1	Transcript	size 531 gap 0 0%
35.2	not assigned.unknown	unigene62515_kv-1	Transcript	weakly similar to ( 147) AT1G28190 | Symbols: | unknown protein | chr1:9847015-9847815 REVERSEweakly similar to ( 108) loc_os11g33050 12011.m07206 protein expressed protein size 1020 gap 0 0%
35.2	not assigned.unknown	unigene11674_kv-1	Transcript	nearly identical (1140) AT2G20010 | Symbols: | FUNCTIONS IN: molecular_function unknown; INVOLVED IN: biological_process unknown; LOCATED IN: cellular_component unknown; EXPRESSED IN: 22 plant structures; EXPRESSED DURING: 13 growth stages; CONTAINS InterPro DOMAIN/s: Munc13 homology 1 (InterPro:IPR014770), Protein of unknown function DUF810 (InterPro:IPR008528), Munc13 homology 2 (InterPro:IPR01…
35.2	not assigned.unknown	unigene21424_kv-1	Transcript	highly similar to ( 590) AT5G55060 | Symbols: | unknown protein | chr5:22342079-22346400 FORWARDmoderately similar to ( 442) loc_os07g32670 12007.m07530 protein expressed protein size 1639 gap 0 0%
35.2	not assigned.unknown	unigene11544_kv-1	Transcript	moderately similar to ( 237) AT5G16250 | Symbols: | unknown protein | chr5:5310264-5310815 REVERSEweakly similar to ( 148) loc_os04g41900 12004.m09164 protein expressed protein size 648 gap 0 0%
35.2	not assigned.unknown	unigene24211_kv-1	Transcript	weakly similar to ( 151) AT4G09830 | Symbols: | FUNCTIONS IN: molecular_function unknown; INVOLVED IN: biological_process unknown; LOCATED IN: cellular_component unknown; EXPRESSED IN: 24 plant structures; EXPRESSED DURING: 15 growth stages; CONTAINS InterPro DOMAIN/s: Uncharacterised conserved protein UCP009193 (InterPro:IPR016549); BEST Arabidopsis thaliana protein match is: unknown protein (TA…
35.2	not assigned.unknown	unigene25540_kv-1	Transcript	moderately similar to ( 216) AT1G05070 | Symbols: | unknown protein | chr1:1457172-1458531 REVERSEweakly similar to ( 155) loc_os03g56610 12003.m10571 protein expressed protein size 1007 gap 0 0%
35.2	not assigned.unknown	unigene16882_kv-1	Transcript	size 541 gap 0 0%
35.2	not assigned.unknown	unigene38385_kv-1	Transcript	size 274 gap 0 0%
35.2	not assigned.unknown	unigene20684_kv-1	Transcript	size 207 gap 0 0%
35.2	not assigned.unknown	cl838.contig1_kv-1	Transcript	size 815 gap 0 0%
35.2	not assigned.unknown	unigene38622_kv-1	Transcript	highly similar to ( 554) AT3G05320 | Symbols: | unknown protein | chr3:1513558-1514895 REVERSEmoderately similar to ( 496) loc_os02g07200 12002.m33339 protein protein-O-fucosyltransferase 1, putative, expressed size 1902 gap 0 0%
35.2	not assigned.unknown	unigene26612_kv-1	Transcript	size 553 gap 0 0%
35.2	not assigned.unknown	unigene26386_kv-1	Transcript	size 348 gap 0 0%
35.2	not assigned.unknown	unigene24482_kv-1	Transcript	size 247 gap 0 0%
35.2	not assigned.unknown	unigene60931_kv-1	Transcript	size 238 gap 0 0%
35.2	not assigned.unknown	unigene24504_kv-1	Transcript	size 424 gap 0 0%
35.2	not assigned.unknown	cl1118.contig1_kv-1	Transcript	very weakly similar to (82.0) AT4G36660 | Symbols: | unknown protein | chr4:17285953-17287281 REVERSE size 1011 gap 0 0%
35.2	not assigned.unknown	unigene24694_kv-1	Transcript	highly similar to ( 555) AT1G29980 | Symbols: | INVOLVED IN: biological_process unknown; LOCATED IN: plasma membrane, anchored to membrane; EXPRESSED IN: 24 plant structures; EXPRESSED DURING: 13 growth stages; CONTAINS InterPro DOMAIN/s: Protein of unknown function DUF642 (InterPro:IPR006946), Galactose-binding like (InterPro:IPR008979); BEST Arabidopsis thaliana protein match is: unknown protei…
35.2	not assigned.unknown	unigene64334_kv-1	Transcript	size 449 gap 0 0%
35.2	not assigned.unknown	unigene55774_kv-1	Transcript	size 324 gap 0 0%
35.2	not assigned.unknown	unigene26901_kv-1	Transcript	size 597 gap 0 0%
35.2	not assigned.unknown	unigene69659_kv-1	Transcript	weakly similar to ( 102) loc_os01g54290 12001.m11593 protein retrotransposon protein, putative, unclassified size 1605 gap 0 0%
35.2	not assigned.unknown	unigene56475_kv-1	Transcript	size 553 gap 0 0%
35.2	not assigned.unknown	unigene63622_kv-1	Transcript	moderately similar to ( 219) AT5G12010 | Symbols: | unknown protein | chr5:3877975-3879483 REVERSEweakly similar to ( 198) loc_os01g40070 12001.m10279 protein expressed protein size 533 gap 0 0%
35.2	not assigned.unknown	unigene25990_kv-1	Transcript	size 994 gap 0 0%
35.2	not assigned.unknown	unigene46581_kv-1	Transcript	size 232 gap 0 0%
35.2	not assigned.unknown	unigene17768_kv-1	Transcript	size 348 gap 0 0%
35.2	not assigned.unknown	unigene66093_kv-1	Transcript	size 487 gap 0 0%
35.2	not assigned.unknown	unigene20897_kv-1	Transcript	very weakly similar to (80.9) AT1G67960 | Symbols: | EXPRESSED IN: 22 plant structures; EXPRESSED DURING: 15 growth stages; CONTAINS InterPro DOMAIN/s: Membrane protein,Tapt1/CMV receptor (InterPro:IPR008010); Has 243 Blast hits to 229 proteins in 123 species: Archae - 0; Bacteria - 0; Metazoa - 79; Fungi - 87; Plants - 18; Viruses - 0; Other Eukaryotes - 59 (source: NCBI BLink). | chr1:25480808-…
35.2	not assigned.unknown	unigene65884_kv-1	Transcript	moderately similar to ( 299) AT5G32470 | Symbols: | FUNCTIONS IN: molecular_function unknown; INVOLVED IN: biological_process unknown; LOCATED IN: mitochondrion; EXPRESSED IN: 23 plant structures; EXPRESSED DURING: 13 growth stages; CONTAINS InterPro DOMAIN/s: Haem oxygenase-like, multi-helical (InterPro:IPR016084), TENA/THI-4 protein/Coenzyme PQQ biosynthesis protein C (InterPro:IPR004305); Has …
35.2	not assigned.unknown	unigene71172_kv-1	Transcript	size 440 gap 0 0%
35.2	not assigned.unknown	unigene45791_kv-1	Transcript	size 281 gap 0 0%
35.2	not assigned.unknown	unigene68567_kv-1	Transcript	size 279 gap 0 0%
35.2	not assigned.unknown	unigene26765_kv-1	Transcript	weakly similar to ( 141) AT5G09960 | Symbols: | unknown protein | chr5:3106503-3107658 FORWARDweakly similar to ( 105) loc_os03g07380 12003.m06252 protein expressed protein size 727 gap 0 0%
35.2	not assigned.unknown	cl4233.contig1_kv-1	Transcript	size 505 gap 0 0%
35.2	not assigned.unknown	unigene18729_kv-1	Transcript	size 355 gap 0 0%
35.2	not assigned.unknown	unigene62238_kv-1	Transcript	size 734 gap 0 0%
35.2	not assigned.unknown	unigene60882_kv-1	Transcript	size 665 gap 0 0%
35.2	not assigned.unknown	unigene50781_kv-1	Transcript	size 737 gap 0 0%
35.2	not assigned.unknown	cl2226.contig1_kv-1	Transcript	size 1281 gap 0 0%
35.2	not assigned.unknown	unigene71370_kv-1	Transcript	size 257 gap 0 0%
35.2	not assigned.unknown	unigene57873_kv-1	Transcript	moderately similar to ( 215) AT2G45360 | Symbols: | unknown protein | chr2:18698619-18699360 FORWARDweakly similar to ( 130) loc_os02g25780 12002.m07722 protein expressed protein size 675 gap 0 0%
35.2	not assigned.unknown	unigene26990_kv-1	Transcript	size 792 gap 0 0%
35.2	not assigned.unknown	unigene65643_kv-1	Transcript	size 615 gap 0 0%
35.2	not assigned.unknown	unigene9072_kv-1	Transcript	size 422 gap 0 0%
35.2	not assigned.unknown	unigene60978_kv-1	Transcript	size 390 gap 0 0%
35.2	not assigned.unknown	unigene24219_kv-1	Transcript	size 405 gap 0 0%
35.2	not assigned.unknown	unigene26847_kv-1	Transcript	size 392 gap 0 0%
35.2	not assigned.unknown	unigene50548_kv-1	Transcript	size 284 gap 0 0%
35.2	not assigned.unknown	cl2278.contig1_kv-1	Transcript	moderately similar to ( 238) AT4G02920 | Symbols: | unknown protein | chr4:1292816-1294670 FORWARDmoderately similar to ( 206) loc_os05g05140 12005.m05041 protein expressed protein size 2067 gap 0 0%
35.2	not assigned.unknown	cl2300.contig1_kv-1	Transcript	weakly similar to ( 179) AT5G59350 | Symbols: | unknown protein | chr5:23941132-23941995 FORWARDweakly similar to ( 140) loc_os11g47730 12011.m28698 protein expressed protein size 1375 gap 0 0%
35.2	not assigned.unknown	cl782.contig1_kv-1	Transcript	moderately similar to ( 430) AT2G35260 | Symbols: | unknown protein | chr2:14849642-14851601 FORWARD size 1444 gap 0 0%
35.2	not assigned.unknown	unigene50748_kv-1	Transcript	weakly similar to ( 171) AT4G40080 | Symbols: | epsin N-terminal homology (ENTH) domain-containing protein / clathrin assembly protein-related | chr4:18579371-18580542 FORWARD size 460 gap 0 0%
35.2	not assigned.unknown	unigene58608_kv-1	Transcript	moderately similar to ( 247) AT3G09050 | Symbols: | unknown protein | chr3:2764860-2765907 FORWARDweakly similar to ( 182) loc_os01g63410 12001.m12457 protein expressed protein size 928 gap 0 0%
35.2	not assigned.unknown	unigene38988_kv-1	Transcript	weakly similar to ( 149) AT4G40080 | Symbols: | epsin N-terminal homology (ENTH) domain-containing protein / clathrin assembly protein-related | chr4:18579371-18580542 FORWARD size 547 gap 0 0%
35.2	not assigned.unknown	unigene4152_kv-1	Transcript	size 568 gap 0 0%
35.2	not assigned.unknown	unigene24014_kv-1	Transcript	weakly similar to ( 149) AT1G60010 | Symbols: | unknown protein | chr1:22095660-22096434 REVERSEweakly similar to ( 136) loc_os09g21380 12009.m05345 protein expressed protein size 889 gap 0 0%
35.2	not assigned.unknown	unigene63425_kv-1	Transcript	size 246 gap 0 0%
35.2	not assigned.unknown	unigene31305_kv-1	Transcript	size 278 gap 0 0%
35.2	not assigned.unknown	unigene60535_kv-1	Transcript	moderately similar to ( 409) AT5G62840 | Symbols: | phosphoglycerate/bisphosphoglycerate mutase family protein | chr5:25228296-25229672 REVERSEmoderately similar to ( 366) loc_os01g47190 12001.m10914 protein phosphoglycerate mutase family protein, expressed size 1084 gap 0 0%
35.2	not assigned.unknown	unigene66204_kv-1	Transcript	moderately similar to ( 354) AT1G20830 | Symbols: | unknown protein | chr1:7242933-7244736 FORWARDmoderately similar to ( 247) loc_os04g49540 12004.m09887 protein expressed protein size 1360 gap 0 0%
35.2	not assigned.unknown	unigene56734_kv-1	Transcript	weakly similar to ( 134) AT1G52140 | Symbols: | unknown protein | chr1:19407559-19408185 REVERSEweakly similar to ( 119) loc_os06g36070 12006.m08144 protein expressed protein size 1601 gap 0 0%
35.2	not assigned.unknown	unigene49911_kv-1	Transcript	size 759 gap 0 0%
35.2	not assigned.unknown	unigene2178_kv-1	Transcript	weakly similar to ( 188) AT1G53310 | Symbols: ATPPC1 | ATPPC1 (PHOSPHOENOLPYRUVATE CARBOXYLASE 1); catalytic/ phosphoenolpyruvate carboxylase | chr1:19884261-19888070 REVERSEweakly similar to ( 194) CAPP1_SOYBN Phosphoenolpyruvate carboxylase, housekeeping isozyme (EC 4.1.1.31) (PEPCase) (PEPC 1) - Glycine max (Soybean)weakly similar to ( 185) loc_os01g55350 12001.m11694 protein phosphoenolpyruva…
35.2	not assigned.unknown	unigene50392_kv-1	Transcript	size 393 gap 0 0%
35.2	not assigned.unknown	unigene24749_kv-1	Transcript	highly similar to ( 889) AT1G21680 | Symbols: | FUNCTIONS IN: molecular_function unknown; INVOLVED IN: biological_process unknown; LOCATED IN: plasma membrane, vacuole, plant-type cell wall; EXPRESSED IN: 25 plant structures; EXPRESSED DURING: 13 growth stages; CONTAINS InterPro DOMAIN/s: WD40-like Beta Propeller (InterPro:IPR011659), Six-bladed beta-propeller, TolB-like (InterPro:IPR011042); BES…
35.2	not assigned.unknown	unigene10865_kv-1	Transcript	moderately similar to ( 364) AT1G33780 | Symbols: | unknown protein | chr1:12244799-12246034 REVERSEmoderately similar to ( 239) loc_os01g66280 12001.m12736 protein expressed protein size 1248 gap 0 0%
35.2	not assigned.unknown	unigene72085_kv-1	Transcript	size 510 gap 0 0%
35.2	not assigned.unknown	unigene56163_kv-1	Transcript	size 615 gap 0 0%
35.2	not assigned.unknown	unigene65702_kv-1	Transcript	weakly similar to ( 105) AT3G52740 | Symbols: | unknown protein | chr3:19546446-19546868 REVERSEvery weakly similar to (88.2) loc_os04g33610 12004.m08456 protein expressed protein size 710 gap 0 0%
35.2	not assigned.unknown	unigene50916_kv-1	Transcript	size 411 gap 0 0%
35.2	not assigned.unknown	unigene50405_kv-1	Transcript	size 399 gap 0 0%
35.2	not assigned.unknown	unigene5877_kv-1	Transcript	size 481 gap 0 0%
35.2	not assigned.unknown	unigene18767_kv-1	Transcript	size 511 gap 0 0%
35.2	not assigned.unknown	unigene35114_kv-1	Transcript	size 350 gap 0 0%
35.2	not assigned.unknown	unigene3464_kv-1	Transcript	size 361 gap 0 0%
35.2	not assigned.unknown	unigene64197_kv-1	Transcript	very weakly similar to (91.7) AT4G27020 | Symbols: | unknown protein | chr4:13568604-13571381 REVERSE size 247 gap 0 0%
35.2	not assigned.unknown	unigene61955_kv-1	Transcript	size 2141 gap 0 0%
35.2	not assigned.unknown	unigene31097_kv-1	Transcript	very weakly similar to (90.1) AT2G29180 | Symbols: | unknown protein | chr2:12543081-12543702 FORWARD size 686 gap 0 0%
35.2	not assigned.unknown	unigene69320_kv-1	Transcript	size 210 gap 0 0%
35.2	not assigned.unknown	unigene57995_kv-1	Transcript	size 494 gap 0 0%
35.2	not assigned.unknown	unigene72131_kv-1	Transcript	size 676 gap 0 0%
35.2	not assigned.unknown	unigene57433_kv-1	Transcript	moderately similar to ( 274) AT2G33360 | Symbols: | unknown protein | chr2:14140901-14142870 FORWARDmoderately similar to ( 227) loc_os03g04600 12003.m05988 protein expressed protein size 1395 gap 0 0%
35.2	not assigned.unknown	unigene36282_kv-1	Transcript	size 276 gap 0 0%
35.2	not assigned.unknown	unigene2386_kv-1	Transcript	moderately similar to ( 261) AT1G44920 | Symbols: | unknown protein | chr1:16983229-16984408 REVERSEmoderately similar to ( 211) loc_os03g51930 12003.m10172 protein expressed protein size 659 gap 0 0%
35.2	not assigned.unknown	unigene15706_kv-1	Transcript	size 305 gap 0 0%
35.2	not assigned.unknown	unigene72321_kv-1	Transcript	very weakly similar to (84.3) AT1G11700 | Symbols: | unknown protein | chr1:3945852-3946457 FORWARD size 512 gap 0 0%
35.2	not assigned.unknown	unigene51031_kv-1	Transcript	size 584 gap 0 0%
35.2	not assigned.unknown	unigene27257_kv-1	Transcript	moderately similar to ( 460) AT4G37470 | Symbols: | hydrolase, alpha/beta fold family protein | chr4:17617045-17618363 REVERSEmoderately similar to ( 463) loc_os03g32270 12003.m08471 protein sigma factor sigB regulation protein rsbQ, putative, expressed size 956 gap 0 0%
35.2	not assigned.unknown	unigene72110_kv-1	Transcript	weakly similar to ( 141) AT1G13940 | Symbols: | unknown protein | chr1:4762703-4765923 REVERSE size 491 gap 0 0%
35.2	not assigned.unknown	unigene56360_kv-1	Transcript	size 1300 gap 0 0%
35.2	not assigned.unknown	unigene18128_kv-1	Transcript	weakly similar to ( 145) AT1G26620 | Symbols: | unknown protein | chr1:9195838-9198719 REVERSE size 712 gap 0 0%
35.2	not assigned.unknown	unigene64792_kv-1	Transcript	size 560 gap 0 0%
35.2	not assigned.unknown	unigene60680_kv-1	Transcript	size 295 gap 0 0%
35.2	not assigned.unknown	unigene11528_kv-1	Transcript	size 297 gap 0 0%
35.2	not assigned.unknown	unigene24683_kv-1	Transcript	moderately similar to ( 318) AT2G46220 | Symbols: | unknown protein | chr2:18979655-18980557 FORWARDmoderately similar to ( 279) loc_os01g12200 12001.m07835 protein expressed protein size 1220 gap 0 0%
35.2	not assigned.unknown	unigene50203_kv-1	Transcript	moderately similar to ( 355) AT1G23110 | Symbols: | unknown protein | chr1:8196608-8197665 REVERSEmoderately similar to ( 325) loc_os08g33640 12008.m080167 protein expressed protein size 1391 gap 0 0%
35.2	not assigned.unknown	unigene33838_kv-1	Transcript	size 259 gap 0 0%
35.2	not assigned.unknown	unigene11790_kv-1	Transcript	highly similar to ( 897) AT4G27020 | Symbols: | unknown protein | chr4:13568604-13571381 REVERSEhighly similar to ( 835) loc_os01g58114 12001.m11956 protein expressed protein size 1852 gap 0 0%
35.2	not assigned.unknown	unigene68492_kv-1	Transcript	size 242 gap 0 0%
35.2	not assigned.unknown	unigene18029_kv-1	Transcript	weakly similar to ( 142) AT4G27020 | Symbols: | unknown protein | chr4:13568604-13571381 REVERSEweakly similar to ( 144) loc_os01g58114 12001.m11956 protein expressed protein size 220 gap 0 0%
35.2	not assigned.unknown	unigene36381_kv-1	Transcript	weakly similar to ( 103) AT5G51920 | Symbols: | catalytic/ pyridoxal phosphate binding | chr5:21097202-21098914 REVERSEvery weakly similar to (97.1) loc_os03g55704 12003.m10482 protein expressed protein size 321 gap 0 0%
35.2	not assigned.unknown	unigene58486_kv-1	Transcript	weakly similar to ( 110) AT3G43110 | Symbols: | unknown protein | chr3:15091710-15092285 REVERSE size 555 gap 0 0%
35.2	not assigned.unknown	unigene25970_kv-1	Transcript	weakly similar to ( 119) AT3G06390 | Symbols: | integral membrane family protein | chr3:1938913-1939707 REVERSEvery weakly similar to ( 100) loc_os07g26110 12007.m06888 protein plant integral membrane protein TIGR01569 containing protein, expressed size 839 gap 0 0%
35.2	not assigned.unknown	unigene63677_kv-1	Transcript	size 560 gap 0 0%
35.2	not assigned.unknown	unigene17002_kv-1	Transcript	weakly similar to ( 149) AT5G54870 | Symbols: | unknown protein | chr5:22289149-22291604 FORWARDweakly similar to ( 144) loc_os01g58114 12001.m11956 protein expressed protein size 237 gap 0 0%
35.2	not assigned.unknown	unigene32788_kv-1	Transcript	size 877 gap 0 0%
35.2	not assigned.unknown	cl3457.contig1_kv-1	Transcript	moderately similar to ( 279) AT1G66840 | Symbols: | INVOLVED IN: biological_process unknown; EXPRESSED IN: 17 plant structures; EXPRESSED DURING: 11 growth stages; CONTAINS InterPro DOMAIN/s: Protein of unknown function DUF827, plant (InterPro:IPR008545); BEST Arabidopsis thaliana protein match is: PMI15 (plastid movement impaired 15) (TAIR:AT5G38150.1); Has 66436 Blast hits to 37670 proteins in …
35.2	not assigned.unknown	unigene62834_kv-1	Transcript	weakly similar to ( 186) AT1G78310 | Symbols: | VQ motif-containing protein | chr1:29464003-29464938 REVERSE size 1355 gap 0 0%
35.2	not assigned.unknown	unigene33730_kv-1	Transcript	size 302 gap 0 0%
35.2	not assigned.unknown	unigene61321_kv-1	Transcript	size 421 gap 0 0%
35.2	not assigned.unknown	unigene35252_kv-1	Transcript	weakly similar to ( 137) AT5G22090 | Symbols: | unknown protein | chr5:7315003-7316394 REVERSE size 754 gap 0 0%
35.2	not assigned.unknown	unigene21790_kv-1	Transcript	size 323 gap 0 0%
35.2	not assigned.unknown	unigene18653_kv-1	Transcript	size 533 gap 0 0%
35.2	not assigned.unknown	unigene14619_kv-1	Transcript	weakly similar to ( 167) AT5G51920 | Symbols: | catalytic/ pyridoxal phosphate binding | chr5:21097202-21098914 REVERSEweakly similar to ( 165) loc_os08g43180 12008.m08292 protein expressed protein size 516 gap 0 0%
35.2	not assigned.unknown	unigene61294_kv-1	Transcript	moderately similar to ( 342) AT3G22970 | Symbols: | unknown protein | chr3:8152923-8153881 FORWARDmoderately similar to ( 215) loc_os10g28210 12010.m05703 protein plant-specific domain TIGR01615 family protein, expressed size 1546 gap 0 0%
35.2	not assigned.unknown	unigene50315_kv-1	Transcript	size 497 gap 0 0%
35.2	not assigned.unknown	unigene25213_kv-1	Transcript	size 560 gap 0 0%
35.2	not assigned.unknown	unigene40651_kv-1	Transcript	size 316 gap 0 0%
35.2	not assigned.unknown	unigene63211_kv-1	Transcript	size 261 gap 0 0%
35.2	not assigned.unknown	unigene18752_kv-1	Transcript	moderately similar to ( 335) AT1G32520 | Symbols: | unknown protein | chr1:11758422-11759272 REVERSEweakly similar to ( 186) loc_os11g11330 12011.m05326 protein retrotransposon protein, putative, unclassified, expressed size 751 gap 0 0%
35.2	not assigned.unknown	unigene18740_kv-1	Transcript	very weakly similar to (97.1) AT4G13630 | Symbols: | unknown protein | chr4:7934093-7936029 REVERSE size 1476 gap 0 0%
35.2	not assigned.unknown	unigene57965_kv-1	Transcript	weakly similar to ( 140) AT4G32870 | Symbols: | unknown protein | chr4:15862168-15862641 FORWARDweakly similar to ( 129) loc_os01g52570 12001.m11430 protein lachrymatory-factor synthase precursor, putative, expressed size 837 gap 0 0%
35.2	not assigned.unknown	unigene51594_kv-1	Transcript	moderately similar to ( 323) AT3G61770 | Symbols: | FUNCTIONS IN: molecular_function unknown; INVOLVED IN: biological_process unknown; LOCATED IN: chloroplast; EXPRESSED IN: 22 plant structures; EXPRESSED DURING: 13 growth stages; CONTAINS InterPro DOMAIN/s: Acid phosphatase/vanadium-dependent haloperoxidase related (InterPro:IPR003832); BEST Arabidopsis thaliana protein match is: unknown protein…
35.2	not assigned.unknown	unigene57466_kv-1	Transcript	weakly similar to ( 117) AT1G54520 | Symbols: | unknown protein | chr1:20363565-20365874 FORWARDweakly similar to ( 105) loc_os03g48920 12003.m35367 protein membrane protein, putative, expressed size 911 gap 0 0%
35.2	not assigned.unknown	unigene50201_kv-1	Transcript	moderately similar to ( 493) AT2G15695 | Symbols: | unknown protein | chr2:6834194-6836336 REVERSEmoderately similar to ( 372) loc_os11g40070 12011.m28847 protein expressed protein size 1470 gap 0 0%
35.2	not assigned.unknown	unigene4683_kv-1	Transcript	size 467 gap 0 0%
35.2	not assigned.unknown	unigene69318_kv-1	Transcript	very weakly similar to (83.6) AT1G52720 | Symbols: | unknown protein | chr1:19641007-19641360 FORWARD size 504 gap 0 0%
35.2	not assigned.unknown	unigene61128_kv-1	Transcript	size 398 gap 0 0%
35.2	not assigned.unknown	unigene65651_kv-1	Transcript	size 219 gap 0 0%
35.2	not assigned.unknown	unigene17058_kv-1	Transcript	size 310 gap 0 0%
35.2	not assigned.unknown	unigene32580_kv-1	Transcript	moderately similar to ( 222) AT2G27770 | Symbols: | unknown protein | chr2:11833089-11834051 REVERSEweakly similar to ( 157) loc_os03g59200 12003.m10820 protein expressed protein size 1028 gap 0 0%
35.2	not assigned.unknown	unigene44734_kv-1	Transcript	size 446 gap 0 0%
35.2	not assigned.unknown	unigene44795_kv-1	Transcript	size 698 gap 0 0%
35.2	not assigned.unknown	unigene62715_kv-1	Transcript	size 989 gap 0 0%
35.2	not assigned.unknown	unigene17032_kv-1	Transcript	moderately similar to ( 310) AT1G55370 | Symbols: NDF5 | carbohydrate binding / catalytic | chr1:20674852-20676071 FORWARDmoderately similar to ( 301) loc_os03g53710 12003.m10341 protein aldose 1-epimerase family protein, expressed size 1384 gap 0 0%
35.2	not assigned.unknown	unigene5319_kv-1	Transcript	weakly similar to ( 132) AT1G21370 | Symbols: | unknown protein | chr1:7484250-7485451 FORWARDweakly similar to ( 126) loc_os04g35780 12004.m08667 protein cytoplasm protein, putative, expressed size 536 gap 0 0%
35.2	not assigned.unknown	unigene50761_kv-1	Transcript	weakly similar to ( 130) AT5G62740 | Symbols: | band 7 family protein | chr5:25201320-25202535 FORWARDweakly similar to ( 132) loc_os05g51420 12005.m083584 protein hypersensitive-induced response protein, putative, expressed size 337 gap 0 0%
35.2	not assigned.unknown	unigene12412_kv-1	Transcript	size 371 gap 0 0%
35.2	not assigned.unknown	unigene25994_kv-1	Transcript	size 768 gap 0 0%
35.2	not assigned.unknown	unigene39359_kv-1	Transcript	size 424 gap 0 0%
35.2	not assigned.unknown	unigene48355_kv-1	Transcript	size 284 gap 0 0%
35.2	not assigned.unknown	unigene60302_kv-1	Transcript	size 305 gap 0 0%
35.2	not assigned.unknown	unigene64685_kv-1	Transcript	moderately similar to ( 245) AT1G67600 | Symbols: | FUNCTIONS IN: molecular_function unknown; INVOLVED IN: biological_process unknown; LOCATED IN: endomembrane system; EXPRESSED IN: 9 plant structures; EXPRESSED DURING: 4 anthesis, C globular stage, petal differentiation and expansion stage, D bilateral stage; CONTAINS InterPro DOMAIN/s: Acid phosphatase/vanadium-dependent haloperoxidase related …
35.2	not assigned.unknown	unigene35032_kv-1	Transcript	size 416 gap 0 0%
35.2	not assigned.unknown	cl4501.contig1_kv-1	Transcript	size 574 gap 0 0%
35.2	not assigned.unknown	unigene31486_kv-1	Transcript	moderately similar to ( 396) AT1G64770 | Symbols: NDF2 | NDF2 (NDH-DEPENDENT CYCLIC ELECTRON FLOW 1) | chr1:24057549-24058565 FORWARDmoderately similar to ( 345) loc_os03g06230 12003.m06143 protein expressed protein size 1191 gap 0 0%
35.2	not assigned.unknown	unigene24177_kv-1	Transcript	size 640 gap 0 0%
35.2	not assigned.unknown	unigene65291_kv-1	Transcript	weakly similar to ( 114) AT1G10657 | Symbols: | unknown protein | chr1:3530652-3531572 FORWARD size 492 gap 0 0%
35.2	not assigned.unknown	unigene14683_kv-1	Transcript	size 303 gap 0 0%
35.2	not assigned.unknown	unigene55957_kv-1	Transcript	weakly similar to ( 160) AT4G32440 | Symbols: | agenet domain-containing protein | chr4:15657295-15659354 FORWARDweakly similar to ( 152) loc_os07g08220 12007.m05279 protein expressed protein size 1565 gap 0 0%
35.2	not assigned.unknown	unigene62162_kv-1	Transcript	size 484 gap 0 0%
35.2	not assigned.unknown	unigene33198_kv-1	Transcript	size 223 gap 0 0%
35.2	not assigned.unknown	unigene15944_kv-1	Transcript	weakly similar to ( 184) AT4G38225 | Symbols: | unknown protein | chr4:17927230-17928613 FORWARDweakly similar to ( 159) loc_os03g03670 12003.m05900 protein expressed protein size 686 gap 0 0%
35.2	not assigned.unknown	unigene36639_kv-1	Transcript	size 545 gap 0 0%
35.2	not assigned.unknown	unigene50645_kv-1	Transcript	weakly similar to ( 146) AT5G05250 | Symbols: | unknown protein | chr5:1557116-1557835 REVERSEvery weakly similar to (95.1) loc_os03g52680 12003.m10242 protein expressed protein size 972 gap 0 0%
35.2	not assigned.unknown	unigene31394_kv-1	Transcript	size 698 gap 0 0%
35.2	not assigned.unknown	unigene11795_kv-1	Transcript	size 625 gap 0 0%
35.2	not assigned.unknown	unigene33644_kv-1	Transcript	weakly similar to ( 132) AT2G11890 | Symbols: | adenylate cyclase | chr2:4802999-4803631 FORWARDweakly similar to ( 127) loc_os08g20400 12008.m06107 protein adenylate cyclase, putative, expressed size 596 gap 0 0%
35.2	not assigned.unknown	unigene63241_kv-1	Transcript	nearly identical (1018) AT3G56040 | Symbols: UGP3 | UGP3 (UDP-GLUCOSE PYROPHOSPHORYLASE 3) | chr3:20792689-20797482 REVERSEhighly similar to ( 838) loc_os05g39230 12005.m08102 protein low photochemical bleaching 1 protein, putative, expressed size 2920 gap 0 0%
35.2	not assigned.unknown	unigene49784_kv-1	Transcript	weakly similar to ( 136) AT5G20190 | Symbols: | binding | chr5:6814093-6815171 FORWARDweakly similar to ( 112) loc_os06g40440 12006.m08580 protein expressed protein size 254 gap 0 0%
35.2	not assigned.unknown	unigene6624_kv-1	Transcript	size 254 gap 0 0%
35.2	not assigned.unknown	unigene16282_kv-1	Transcript	weakly similar to ( 186) AT5G53420 | Symbols: | unknown protein | chr5:21673683-21675080 FORWARDmoderately similar to ( 204) loc_os05g51690 12005.m27996 protein CCT motif family protein, expressed size 656 gap 0 0%
35.2	not assigned.unknown	unigene3159_kv-1	Transcript	size 725 gap 0 0%
35.2	not assigned.unknown	unigene38903_kv-1	Transcript	size 422 gap 0 0%
35.2	not assigned.unknown	unigene10874_kv-1	Transcript	very weakly similar to (87.8) AT1G69935 | Symbols: SHW1 | SHW1 (SHORT HYPOCOTYL IN WHITE LIGHT1) | chr1:26342072-26343082 REVERSE size 895 gap 0 0%
35.2	not assigned.unknown	unigene42920_kv-1	Transcript	size 632 gap 0 0%
35.2	not assigned.unknown	unigene56326_kv-1	Transcript	moderately similar to ( 287) AT5G62740 | Symbols: | band 7 family protein | chr5:25201320-25202535 FORWARDmoderately similar to ( 291) loc_os05g51420 12005.m083584 protein hypersensitive-induced response protein, putative, expressed size 602 gap 0 0%
35.2	not assigned.unknown	unigene68642_kv-1	Transcript	weakly similar to ( 125) AT3G22270 | Symbols: | unknown protein | chr3:7874480-7877857 FORWARDvery weakly similar to ( 100) loc_os02g31220 12002.m33389 protein expressed protein size 351 gap 0 0%
35.2	not assigned.unknown	unigene16247_kv-1	Transcript	size 596 gap 0 0%
35.2	not assigned.unknown	unigene3296_kv-1	Transcript	weakly similar to ( 159) AT4G19100 | Symbols: | unknown protein | chr4:10453453-10454359 FORWARDweakly similar to ( 132) loc_os06g21530 12006.m06810 protein ABC-type Co2+ transport system, permease component, putative, expressed size 477 gap 0 0%
35.2	not assigned.unknown	unigene5230_kv-1	Transcript	moderately similar to ( 345) AT4G21210 | Symbols: ATRP1 | ATRP1 (PPDK REGULATORY PROTEIN); phosphoprotein phosphatase/ protein kinase | chr4:11307002-11308587 FORWARDmoderately similar to ( 342) loc_os07g34640 12007.m29204 protein ATP/GTP-binding protein, putative, expressed size 960 gap 0 0%
35.2	not assigned.unknown	unigene12849_kv-1	Transcript	size 610 gap 0 0%
35.2	not assigned.unknown	unigene22407_kv-1	Transcript	weakly similar to ( 147) AT5G19875 | Symbols: | unknown protein | chr5:6718412-6718783 FORWARDweakly similar to ( 101) loc_os09g27330 12009.m05885 protein expressed protein size 561 gap 0 0%
35.2	not assigned.unknown	unigene49791_kv-1	Transcript	size 244 gap 0 0%
35.2	not assigned.unknown	unigene57110_kv-1	Transcript	size 531 gap 0 0%
35.2	not assigned.unknown	unigene56425_kv-1	Transcript	size 532 gap 0 0%
35.2	not assigned.unknown	unigene49439_kv-1	Transcript	highly similar to ( 502) AT2G20020 | Symbols: CAF1, ATCAF1 | CAF1; RNA splicing factor, transesterification mechanism | chr2:8644464-8647090 FORWARDmoderately similar to ( 457) loc_os01g31110 12001.m09441 protein CRS2-associated factor 1, putative, expressed size 2600 gap 0 0%
35.2	not assigned.unknown	unigene61956_kv-1	Transcript	size 2002 gap 0 0%
35.2	not assigned.unknown	unigene16742_kv-1	Transcript	moderately similar to ( 330) AT2G47910 | Symbols: CRR6 | CRR6 (chlororespiratory reduction 6) | chr2:19614963-19615559 FORWARDmoderately similar to ( 305) loc_os08g07060 12008.m04844 protein expressed protein size 942 gap 0 0%
35.2	not assigned.unknown	unigene50116_kv-1	Transcript	size 768 gap 0 0%
35.2	not assigned.unknown	unigene2230_kv-1	Transcript	size 735 gap 0 0%
35.2	not assigned.unknown	unigene10664_kv-1	Transcript	highly similar to ( 539) AT2G15020 | Symbols: | unknown protein | chr2:6491706-6493286 REVERSEmoderately similar to ( 329) loc_os03g25850 12003.m07930 protein expressed protein size 1865 gap 0 0%
35.2	not assigned.unknown	unigene2322_kv-1	Transcript	size 797 gap 0 0%
35.2	not assigned.unknown	unigene50204_kv-1	Transcript	moderately similar to ( 353) AT1G23110 | Symbols: | unknown protein | chr1:8196608-8197665 REVERSEmoderately similar to ( 325) loc_os08g33640 12008.m080167 protein expressed protein size 1362 gap 0 0%
35.2	not assigned.unknown	unigene50602_kv-1	Transcript	moderately similar to ( 276) AT5G11840 | Symbols: | unknown protein | chr5:3813610-3814805 REVERSEmoderately similar to ( 260) loc_os05g46250 12005.m083793 protein expressed protein size 1009 gap 0 0%
35.2	not assigned.unknown	unigene27251_kv-1	Transcript	weakly similar to ( 103) AT1G69760 | Symbols: | unknown protein | chr1:26240094-26240627 REVERSE size 716 gap 0 0%
35.2	not assigned.unknown	unigene33413_kv-1	Transcript	very weakly similar to (85.5) AT4G22320 | Symbols: | unknown protein | chr4:11793129-11794596 REVERSE size 419 gap 0 0%
35.2	not assigned.unknown	unigene34251_kv-1	Transcript	size 929 gap 0 0%
35.2	not assigned.unknown	unigene6567_kv-1	Transcript	size 472 gap 0 0%
35.2	not assigned.unknown	unigene57333_kv-1	Transcript	size 565 gap 0 0%
23.2	nucleotide metabolism.degradation	unigene12229_kv-1	Transcript	moderately similar to ( 252) AT5G28050 | Symbols: | cytidine/deoxycytidylate deaminase family protein | chr5:10044209-10045484 REVERSEmoderately similar to ( 266) loc_os07g14150 12007.m079579 protein cytidine/deoxycytidylate deaminase family protein, putative, expressed size 1079 gap 0 0%
23.5.3	nucleotide metabolism.deoxynucleotide metabolism.cytosine deaminase	unigene12229_kv-1	Transcript	moderately similar to ( 252) AT5G28050 | Symbols: | cytidine/deoxycytidylate deaminase family protein | chr5:10044209-10045484 REVERSEmoderately similar to ( 266) loc_os07g14150 12007.m079579 protein cytidine/deoxycytidylate deaminase family protein, putative, expressed size 1079 gap 0 0%
23.5.4	nucleotide metabolism.deoxynucleotide metabolism.ribonucleoside-diphosphate reductase	unigene22371_kv-1	Transcript	moderately similar to ( 480) AT3G27060 | Symbols: TSO2 | TSO2 (TSO meaning 'ugly' in Chinese); oxidoreductase/ ribonucleoside-diphosphate reductase/ transition metal ion binding | chr3:9979971-9981057 REVERSEhighly similar to ( 512) RIR2_TOBAC Ribonucleoside-diphosphate reductase small chain (EC 1.17.4.1) (Ribonucleotide reductase small subunit) (Ribonucleoside-diphosphate reductase R2 subunit) -…
23.4.2	nucleotide metabolism.phosphotransfer and pyrophosphatases.guanylate kinase	unigene60692_kv-1	Transcript	weakly similar to ( 125) AT2G41880 | Symbols: GK-1, AGK1 | GK-1 (GUANYLATE KINASE 1); guanylate kinase | chr2:17475088-17477076 FORWARDweakly similar to ( 103) loc_os12g33100 12012.m07108 protein guanylate kinase, putative, expressed size 779 gap 0 0%
23.4.2	nucleotide metabolism.phosphotransfer and pyrophosphatases.guanylate kinase	unigene10599_kv-1	Transcript	highly similar to ( 536) AT3G57550 | Symbols: AGK2, GK-2 | AGK2 (GUANYLATE KINASE); guanylate kinase | chr3:21307269-21309193 FORWARDmoderately similar to ( 440) loc_os12g33100 12012.m07108 protein guanylate kinase, putative, expressed size 2106 gap 0 0%
23.4.99	nucleotide metabolism.phosphotransfer and pyrophosphatases.misc	unigene10754_kv-1	Transcript	weakly similar to ( 129) AT3G53620 | Symbols: AtPPa4 | AtPPa4 (Arabidopsis thaliana pyrophosphorylase 4); inorganic diphosphatase | chr3:19881491-19883308 FORWARDweakly similar to ( 114) IPYR_SOLTU Soluble inorganic pyrophosphatase (EC 3.6.1.1) (Pyrophosphate phospho-hydrolase) (PPase) - Solanum tuberosum (Potato)weakly similar to ( 129) loc_os05g02310 12005.m04767 protein soluble inorganic pyrop…
23.4.99	nucleotide metabolism.phosphotransfer and pyrophosphatases.misc	unigene24019_kv-1	Transcript	moderately similar to ( 393) AT3G53620 | Symbols: AtPPa4 | AtPPa4 (Arabidopsis thaliana pyrophosphorylase 4); inorganic diphosphatase | chr3:19881491-19883308 FORWARDmoderately similar to ( 357) IPYR_MAIZE Soluble inorganic pyrophosphatase (EC 3.6.1.1) (Pyrophosphate phospho-hydrolase) (PPase) - Zea mays (Maize)moderately similar to ( 391) loc_os05g02310 12005.m04767 protein soluble inorganic pyr…
23.3	nucleotide metabolism.salvage	unigene16795_kv-1	Transcript	moderately similar to ( 365) AT2G03530 | Symbols: UPS2, ATUPS2 | UPS2 (UREIDE PERMEASE 2) | chr2:1071951-1073522 FORWARDmoderately similar to ( 289) UPSA3_VIGUN Probable ureide permease A3 (VuA3) (Fragment) - Vigna unguiculata (Cowpea)moderately similar to ( 347) loc_os12g31850 12012.m073839 protein ureide permease 2, putative, expressed size 1047 gap 0 0%
23.3.2.3	nucleotide metabolism.salvage.nucleoside kinases.thymidine kinase	unigene36983_kv-1	Transcript	moderately similar to ( 307) AT3G07800 | Symbols: | thymidine kinase, putative | chr3:2489944-2490935 REVERSEmoderately similar to ( 305) KITH_ORYSA Thymidine kinase (EC 2.7.1.21) - Oryza sativa (Rice)moderately similar to ( 310) loc_os03g02200 12003.m05763 protein thymidine kinase, putative, expressed size 752 gap 0 0%
23.3.3	nucleotide metabolism.salvage.NUDIX hydrolases	unigene11758_kv-1	Transcript	moderately similar to ( 210) AT3G26690 | Symbols: ATNUDT13, ATNUDX13 | ATNUDX13 (ARABIDOPSIS THALIANA NUDIX HYDROLASE HOMOLOG 13); bis(5'-adenosyl)-pentaphosphatase/ hydrolase | chr3:9804418-9805398 REVERSEmoderately similar to ( 220) loc_os11g32750 12011.m28680 protein nudix hydrolase 13, mitochondrial precursor, putative, expressed size 1135 gap 0 0%
23.3.3	nucleotide metabolism.salvage.NUDIX hydrolases	unigene71114_kv-1	Transcript	weakly similar to ( 147) AT1G14860 | Symbols: atnudt18 | atnudt18 (Arabidopsis thaliana Nudix hydrolase homolog 18); hydrolase | chr1:5124993-5125805 FORWARDweakly similar to ( 106) loc_os02g50130 12002.m10047 protein nudix hydrolase 4, putative, expressed size 754 gap 0 0%
23.3.1.1	nucleotide metabolism.salvage.phosphoribosyltransferases.aprt	unigene50275_kv-1	Transcript	moderately similar to ( 311) AT5G11160 | Symbols: APT5 | APT5 (Adenine phosphoribosyltransferase 5); adenine phosphoribosyltransferase | chr5:3550774-3551986 FORWARDmoderately similar to ( 251) APT1_WHEAT Adenine phosphoribosyltransferase 1 (EC 2.4.2.7) (APRT 1) - Triticum aestivum (Wheat)moderately similar to ( 281) loc_os04g42520 12004.m78967 protein adenine phosphoribosyltransferase 2, putativ…
7.2.4	OPP.non-reductive PP.ribose 5-phosphate isomerase	unigene25653_kv-1	Transcript	moderately similar to ( 331) AT2G01290 | Symbols: | ribose-5-phosphate isomerase | chr2:149192-149989 REVERSEmoderately similar to ( 276) loc_os07g08030 12007.m05261 protein ribose-5-phosphate isomerase, putative, expressed size 937 gap 0 0%
22.2.1	polyamine metabolism.degradation.polyamin oxidase	unigene69246_kv-1	Transcript	moderately similar to ( 354) AT5G13700 | Symbols: ATPAO1, APAO, PAO1 | ATPAO1 (ARABIDOPSIS THALIANA POLYAMINE OXIDASE 1); FAD binding / polyamine oxidase | chr5:4420222-4422974 REVERSEweakly similar to ( 177) PAO_MAIZE Polyamine oxidase precursor (EC 1.5.3.11) - Zea mays (Maize)weakly similar to ( 176) loc_os09g20284 12009.m05235 protein polyamine oxidase precursor, putative, expressed size 783 g…
22.1.3	polyamine metabolism.synthesis.arginine decarboxylase	unigene27060_kv-1	Transcript	highly similar to ( 899) AT4G34710 | Symbols: ADC2, SPE2, ATADC2 | ADC2 (ARGININE DECARBOXYLASE 2); arginine decarboxylase | chr4:16560315-16562450 REVERSEhighly similar to ( 926) SPE1_PEA Arginine decarboxylase (EC 4.1.1.19) (ARGDC) (ADC) - Pisum sativum (Garden pea)highly similar to ( 777) loc_os06g04070 12006.m05138 protein arginine decarboxylase, putative, expressed size 2902 gap 0 0%
22.1.3	polyamine metabolism.synthesis.arginine decarboxylase	unigene49977_kv-1	Transcript	weakly similar to ( 184) AT2G16500 | Symbols: ADC1, ARGDC1, ARGDC, SPE1 | ADC1 (ARGININE DECARBOXYLASE 1); arginine decarboxylase | chr2:7150796-7152904 REVERSEweakly similar to ( 195) SPE1_PEA Arginine decarboxylase (EC 4.1.1.19) (ARGDC) (ADC) - Pisum sativum (Garden pea)weakly similar to ( 167) loc_os06g04070 12006.m05138 protein arginine decarboxylase, putative, expressed size 446 gap 0 0%
22.1.3	polyamine metabolism.synthesis.arginine decarboxylase	unigene7907_kv-1	Transcript	weakly similar to ( 162) AT4G34710 | Symbols: ADC2, SPE2, ATADC2 | ADC2 (ARGININE DECARBOXYLASE 2); arginine decarboxylase | chr4:16560315-16562450 REVERSEweakly similar to ( 183) SPE1_SOYBN Arginine decarboxylase (EC 4.1.1.19) (ARGDC) (ADC) - Glycine max (Soybean)weakly similar to ( 127) loc_os06g04070 12006.m05138 protein arginine decarboxylase, putative, expressed size 558 gap 0 0%
22.1.6	polyamine metabolism.synthesis.spermidine synthase	unigene24206_kv-1	Transcript	highly similar to ( 529) AT1G23820 | Symbols: SPDS1 | SPDS1 (spermidine synthase 1); spermidine synthase | chr1:8420278-8422724 FORWARDhighly similar to ( 551) SPD1_PEA Spermidine synthase 1 (EC 2.5.1.16) (Putrescine aminopropyltransferase 1) (SPDSY 1) - Pisum sativum (Garden pea)highly similar to ( 533) loc_os07g22600 12007.m29134 protein spermidine synthase 1, putative, expressed size 1657 gap …
29.1	protein.aa activation	unigene7817_kv-1	Transcript	weakly similar to ( 125) AT1G67080 | Symbols: ABA4 | ABA4 (abscisic acid (ABA)-deficient 4); intramolecular oxidoreductase | chr1:25045405-25046681 REVERSEweakly similar to ( 113) loc_os01g03750 12001.m07012 protein expressed protein size 397 gap 0 0%
29.1	protein.aa activation	unigene31746_kv-1	Transcript	weakly similar to ( 120) AT1G67080 | Symbols: ABA4 | ABA4 (abscisic acid (ABA)-deficient 4); intramolecular oxidoreductase | chr1:25045405-25046681 REVERSEweakly similar to ( 102) loc_os01g03750 12001.m07012 protein expressed protein size 850 gap 0 0%
29.5	protein.degradation	unigene10088_kv-1	Transcript	highly similar to ( 580) AT1G01650 | Symbols: | aspartic-type endopeptidase/ peptidase | chr1:233188-236537 REVERSEhighly similar to ( 563) loc_os02g57710 12002.m10792 protein signal peptide peptidase-like 2B, putative, expressed size 1524 gap 0 0%
29.5	protein.degradation	unigene15393_kv-1	Transcript	weakly similar to ( 166) AT5G04200 | Symbols: AtMC9 | AtMC9 (metacaspase 9); cysteine-type peptidase | chr5:1153893-1154870 FORWARDweakly similar to ( 141) loc_os11g04010 12011.m04596 protein caspase, putative, expressed size 942 gap 0 0%
29.5	protein.degradation	unigene12395_kv-1	Transcript	highly similar to ( 825) AT3G10420 | Symbols: | sporulation protein-related | chr3:3239307-3241571 FORWARDhighly similar to ( 771) loc_os07g08970 12007.m05353 protein expressed protein size 2486 gap 0 0%
29.5	protein.degradation	unigene37858_kv-1	Transcript	moderately similar to ( 426) AT5G35220 | Symbols: EGY1 | EGY1 (ETHYLENE-DEPENDENT GRAVITROPISM-DEFICIENT AND YELLOW-GREEN 1); metalloendopeptidase | chr5:13484606-13487546 REVERSEmoderately similar to ( 358) loc_os03g57840 12003.m10696 protein sterol-regulatory element binding protein site 2 protease containing protein, expressed size 1032 gap 0 0%
29.5	protein.degradation	unigene32209_kv-1	Transcript	highly similar to ( 547) AT5G22860 | Symbols: | serine carboxypeptidase S28 family protein | chr5:7639907-7642945 REVERSEmoderately similar to ( 400) loc_os06g43930 12006.m32127 protein lysosomal Pro-X carboxypeptidase precursor, putative, expressed size 1712 gap 0 0%
29.5.9	protein.degradation.AAA type	unigene50282_kv-1	Transcript	moderately similar to ( 397) AT1G43910 | Symbols: | AAA-type ATPase family protein | chr1:16656050-16657628 REVERSEmoderately similar to ( 222) loc_os05g51130 12005.m09179 protein mitochondrial chaperone BCS1, putative, expressed size 1312 gap 0 0%
29.5.9	protein.degradation.AAA type	unigene50758_kv-1	Transcript	very weakly similar to (90.5) AT2G46620 | Symbols: | AAA-type ATPase family protein | chr2:19139071-19140546 REVERSE size 408 gap 0 0%
29.5.9	protein.degradation.AAA type	unigene58087_kv-1	Transcript	highly similar to ( 552) AT2G46620 | Symbols: | AAA-type ATPase family protein | chr2:19139071-19140546 REVERSEmoderately similar to ( 353) loc_os10g37500 12010.m06538 protein ATP binding protein, putative, expressed size 1763 gap 0 0%
29.5.4	protein.degradation.aspartate protease	unigene38631_kv-1	Transcript	weakly similar to ( 183) AT1G03220 | Symbols: | extracellular dermal glycoprotein, putative / EDGP, putative | chr1:787143-788444 FORWARDweakly similar to ( 110) 7SBG2_SOYBN Basic 7S globulin 2 precursor (Bg) (SBg7S) [Contains: Basic 7S globulin 2 high kDa subunit; Basic 7S globulin 2 low kDa subunit] - Glycine max (Soybean)weakly similar to ( 128) loc_os05g33410 12005.m07573 protein basic 7S glo…
29.5.4	protein.degradation.aspartate protease	unigene12571_kv-1	Transcript	moderately similar to ( 245) AT5G19120 | Symbols: | aspartic-type endopeptidase | chr5:6414585-6415745 FORWARDweakly similar to ( 157) 7SB1_SOYBN Basic 7S globulin precursor (Bg) (SBg7S) [Contains: Basic 7S globulin high kDa subunit; Basic 7S globulin low kDa subunit] - Glycine max (Soybean)moderately similar to ( 213) loc_os05g33400 12005.m07572 protein basic 7S globulin precursor, putative, exp…
29.5.4	protein.degradation.aspartate protease	unigene49407_kv-1	Transcript	highly similar to ( 542) AT1G03220 | Symbols: | extracellular dermal glycoprotein, putative / EDGP, putative | chr1:787143-788444 FORWARDmoderately similar to ( 283) 7SBG2_SOYBN Basic 7S globulin 2 precursor (Bg) (SBg7S) [Contains: Basic 7S globulin 2 high kDa subunit; Basic 7S globulin 2 low kDa subunit] - Glycine max (Soybean)moderately similar to ( 436) loc_os05g33400 12005.m07572 protein basi…
29.5.4	protein.degradation.aspartate protease	unigene58634_kv-1	Transcript	moderately similar to ( 329) AT2G17760 | Symbols: | aspartyl protease family protein | chr2:7713488-7716269 FORWARDmoderately similar to ( 229) loc_os04g15790 12004.m101470 protein aspartic-type endopeptidase/ pepsin A, putative, expressed size 890 gap 0 0%
29.5.4	protein.degradation.aspartate protease	unigene21466_kv-1	Transcript	highly similar to ( 551) AT1G05840 | Symbols: | aspartyl protease family protein | chr1:1762843-1766150 REVERSEweakly similar to ( 119) ASP1_ORYSA Aspartic proteinase Asp1 precursor (EC 3.4.23.-) (OsAsp1) (OSAP1) (Nucellin-like protein) - Oryza sativa (Rice)highly similar to ( 547) loc_os02g27360 12002.m100207 protein pepsin A, putative, expressed size 1769 gap 0 0%
29.5.4	protein.degradation.aspartate protease	unigene56896_kv-1	Transcript	moderately similar to ( 349) AT1G03220 | Symbols: | extracellular dermal glycoprotein, putative / EDGP, putative | chr1:787143-788444 FORWARDweakly similar to ( 163) 7SBG2_SOYBN Basic 7S globulin 2 precursor (Bg) (SBg7S) [Contains: Basic 7S globulin 2 high kDa subunit; Basic 7S globulin 2 low kDa subunit] - Glycine max (Soybean)moderately similar to ( 290) loc_os05g33400 12005.m07572 protein basi…
29.5.3	protein.degradation.cysteine protease	unigene2160_kv-1	Transcript	very weakly similar to (92.8) AT2G31980 | Symbols: | cysteine proteinase inhibitor-related | chr2:13609246-13609770 REVERSEvery weakly similar to (85.1) CYTB_HELAN Cysteine proteinase inhibitor B (Cystatin B) (SCB) - Helianthus annuus (Common sunflower)very weakly similar to (94.4) loc_os01g68660 12001.m12968 protein cysteine proteinase inhibitor B, putative, expressed size 621 gap 0 0%
29.5.3	protein.degradation.cysteine protease	unigene24929_kv-1	Transcript	weakly similar to ( 107) AT5G47550 | Symbols: | cysteine protease inhibitor, putative / cystatin, putative | chr5:19286596-19286964 REVERSEvery weakly similar to (80.1) CYT1_ORYSA Cysteine proteinase inhibitor 1 (Oryzacystatin-1) (Oryzacystatin I) - Oryza sativa (Rice)very weakly similar to (80.1) loc_os01g58890 12001.m43503 protein cystatin-1 precursor, putative, expressed size 524 gap 0 0%
29.5.3	protein.degradation.cysteine protease	unigene68834_kv-1	Transcript	highly similar to ( 555) AT5G50260 | Symbols: | cysteine proteinase, putative | chr5:20455605-20456862 FORWARDhighly similar to ( 606) CYSEP_RICCO Vignain precursor (EC 3.4.22.-) (Cysteine endopeptidase) - Ricinus communis (Castor bean)moderately similar to ( 471) loc_os08g44270 12008.m08400 protein vignain precursor, putative, expressed size 1175 gap 0 0%
29.5.3	protein.degradation.cysteine protease	unigene33144_kv-1	Transcript	weakly similar to ( 108) AT5G47550 | Symbols: | cysteine protease inhibitor, putative / cystatin, putative | chr5:19286596-19286964 REVERSEvery weakly similar to (80.9) CYT1_ORYSA Cysteine proteinase inhibitor 1 (Oryzacystatin-1) (Oryzacystatin I) - Oryza sativa (Rice)very weakly similar to (88.6) loc_os03g31510 12003.m08398 protein cystatin, putative, expressed size 410 gap 0 0%
29.5.3	protein.degradation.cysteine protease	unigene25027_kv-1	Transcript	highly similar to ( 539) AT4G39090 | Symbols: RD19, RD19A | RD19 (RESPONSIVE TO DEHYDRATION 19); cysteine-type endopeptidase/ cysteine-type peptidase | chr4:18215826-18217326 REVERSEhighly similar to ( 531) CYSP_PEA Cysteine proteinase 15A precursor (EC 3.4.22.-) (Turgor-responsive protein 15A) - Pisum sativum (Garden pea)highly similar to ( 520) loc_os02g27030 12002.m07847 protein cysteine prote…
29.5.3	protein.degradation.cysteine protease	unigene10862_kv-1	Transcript	moderately similar to ( 325) AT3G49340 | Symbols: | cysteine proteinase, putative | chr3:18293347-18294577 REVERSEmoderately similar to ( 310) CYSEP_PHAVU Vignain precursor (EC 3.4.22.-) (Bean endopeptidase) (Cysteine proteinase EP-C1) - Phaseolus vulgaris (Kidney bean) (French bean)moderately similar to ( 296) loc_os04g13090 12004.m06549 protein vignain precursor, putative size 983 gap 0 0%
29.5.3	protein.degradation.cysteine protease	unigene27208_kv-1	Transcript	highly similar to ( 674) AT1G47128 | Symbols: RD21, RD21A | RD21 (responsive to dehydration 21); cysteine-type endopeptidase/ cysteine-type peptidase | chr1:17283139-17285609 REVERSEhighly similar to ( 640) ORYA_ORYSA Oryzain alpha chain precursor (EC 3.4.22.-) - Oryza sativa (Rice)highly similar to ( 550) loc_os04g57440 12004.m101443 protein cysteine protease 1 precursor, putative, expressed siz…
29.5.5	protein.degradation.serine protease	unigene62139_kv-1	Transcript	moderately similar to ( 486) AT2G47940 | Symbols: DEGP2 | DEGP2; serine-type endopeptidase/ serine-type peptidase | chr2:19618372-19622164 REVERSEmoderately similar to ( 424) loc_os05g05480 12005.m27701 protein protease Do-like 2, chloroplast precursor, putative, expressed size 2589 gap 0 0%
29.5.5	protein.degradation.serine protease	unigene21961_kv-1	Transcript	weakly similar to ( 106) AT4G01575 | Symbols: | serine protease inhibitor, Kazal-type family protein | chr4:682040-682474 REVERSEvery weakly similar to (83.6) loc_os01g59610 12001.m12096 protein serine-type endopeptidase inhibitor, putative, expressed size 612 gap 0 0%
29.5.1	protein.degradation.subtilases	unigene10404_kv-1	Transcript	nearly identical (1003) AT3G14067 | Symbols: | subtilase family protein | chr3:4658421-4660754 REVERSEhighly similar to ( 840) loc_os02g53860 12002.m10415 protein subtilisin-like protease precursor, putative, expressed size 2575 gap 0 0%
29.5.1	protein.degradation.subtilases	unigene62968_kv-1	Transcript	highly similar to ( 618) AT4G00230 | Symbols: XSP1 | XSP1 (xylem serine peptidase 1); identical protein binding / serine-type endopeptidase | chr4:93935-97289 FORWARDmoderately similar to ( 500) loc_os02g10520 12002.m06350 protein subtilisin-like protease precursor, putative, expressed size 2269 gap 0 0%
29.5.11	protein.degradation.ubiquitin	unigene26314_kv-1	Transcript	weakly similar to ( 157) AT3G26980 | Symbols: MUB4 | MUB4 (MEMBRANE-ANCHORED UBIQUITIN-FOLD PROTEIN 4 PRECURSOR) | chr3:9946467-9947444 REVERSEweakly similar to ( 138) MUB4_ORYSA Membrane-anchored ubiquitin-fold protein 4 precursor (Membrane-anchored ub-fold protein 4) (OsMUB4) - Oryza sativa (Rice)weakly similar to ( 138) loc_os04g32270 12004.m08325 protein ATGP4, putative, expressed size 1265 g…
29.5.11	protein.degradation.ubiquitin	cl1501.contig1_kv-1	Transcript	highly similar to ( 736) AT2G46500 | Symbols: | phosphatidylinositol 3- and 4-kinase family protein / ubiquitin family protein | chr2:19086741-19088534 REVERSEhighly similar to ( 606) loc_os05g51230 12005.m09188 protein phosphatidylinositol 3- and 4-kinase family protein, expressed size 2382 gap 0 0%
29.5.11.3	protein.degradation.ubiquitin.E2	unigene25519_kv-1	Transcript	moderately similar to ( 253) AT4G27960 | Symbols: UBC9 | UBC9 (UBIQUITIN CONJUGATING ENZYME 9); ubiquitin-protein ligase | chr4:13916065-13917293 REVERSEweakly similar to ( 124) UBC2_WHEAT Ubiquitin-conjugating enzyme E2-17 kDa (EC 6.3.2.19) (Ubiquitin-protein ligase) (Ubiquitin carrier protein) - Triticum aestivum (Wheat)moderately similar to ( 250) loc_os01g60410 12001.m42744 protein ubiquitin-…
29.5.11.3	protein.degradation.ubiquitin.E2	unigene57384_kv-1	Transcript	moderately similar to ( 325) AT1G50490 | Symbols: UBC20 | UBC20 (ubiquitin-conjugating enzyme 20); ubiquitin-protein ligase | chr1:18705005-18706303 REVERSEweakly similar to ( 134) UBC2_MEDSA Ubiquitin-conjugating enzyme E2-17 kDa (EC 6.3.2.19) (Ubiquitin-protein ligase) (Ubiquitin carrier protein) - Medicago sativa (Alfalfa)moderately similar to ( 245) loc_os01g16650 12001.m08261 protein ubiquit…
29.5.11.3	protein.degradation.ubiquitin.E2	unigene23615_kv-1	Transcript	moderately similar to ( 295) AT5G53300 | Symbols: | UBC10 (ubiquitin-conjugating enzyme 10); ubiquitin-protein ligase | chr5:21633187-21633989 REVERSEweakly similar to ( 137) UBC2_WHEAT Ubiquitin-conjugating enzyme E2-17 kDa (EC 6.3.2.19) (Ubiquitin-protein ligase) (Ubiquitin carrier protein) - Triticum aestivum (Wheat)moderately similar to ( 295) loc_os02g02830 12002.m33517 protein ubiquitin-con…
29.5.11.4.2	protein.degradation.ubiquitin.E3.RING	unigene11678_kv-1	Transcript	highly similar to ( 892) AT3G46510 | Symbols: PUB13, ATPUB13 | PUB13 (PLANT U-BOX 13); ubiquitin-protein ligase | chr3:17124106-17126539 REVERSEhighly similar to ( 749) SPL11_ORYSA Spotted leaf protein 11 (Spotted leaf11) (Cell death-related protein SPL11) - Oryza sativa (Rice)highly similar to ( 758) loc_os03g16824 12003.m07115 protein spotted leaf protein 11, putative, expressed size 2449 gap 0…
29.5.11.4.2	protein.degradation.ubiquitin.E3.RING	unigene51218_kv-1	Transcript	weakly similar to ( 193) AT1G29340 | Symbols: PUB17, ATPUB17 | PUB17 (PLANT U-BOX 17); ubiquitin-protein ligase | chr1:10264412-10266601 FORWARDvery weakly similar to (91.3) SPL11_ORYSA Spotted leaf protein 11 (Spotted leaf11) (Cell death-related protein SPL11) - Oryza sativa (Rice)weakly similar to ( 146) loc_os02g13960 12002.m06642 protein spotted leaf protein 11, putative, expressed size 490 g…
29.5.11.4.2	protein.degradation.ubiquitin.E3.RING	unigene72469_kv-1	Transcript	weakly similar to ( 114) AT5G37490 | Symbols: | U-box domain-containing protein | chr5:14887744-14889051 FORWARDvery weakly similar to (91.3) SPL11_ORYSA Spotted leaf protein 11 (Spotted leaf11) (Cell death-related protein SPL11) - Oryza sativa (Rice)weakly similar to ( 111) loc_os03g13740 12003.m06818 protein immediate-early fungal elicitor protein CMPG1, putative, expressed size 471 gap 0 0%
29.5.11.4.2	protein.degradation.ubiquitin.E3.RING	unigene3498_kv-1	Transcript	weakly similar to ( 141) AT5G01830 | Symbols: | armadillo/beta-catenin repeat family protein / U-box domain-containing protein | chr5:320983-323007 FORWARDvery weakly similar to (94.7) loc_os05g39930 12005.m08170 protein spotted leaf protein 11, putative, expressed size 674 gap 0 0%
29.5.11.4.2	protein.degradation.ubiquitin.E3.RING	unigene25815_kv-1	Transcript	weakly similar to ( 145) AT1G32740 | Symbols: | protein binding / zinc ion binding | chr1:11844883-11846082 FORWARDvery weakly similar to (94.0) loc_os02g46220 12002.m09659 protein S-ribonuclease binding protein SBP1, putative, expressed size 836 gap 0 0%
29.5.11.4.2	protein.degradation.ubiquitin.E3.RING	unigene72511_kv-1	Transcript	highly similar to ( 580) AT5G01830 | Symbols: | armadillo/beta-catenin repeat family protein / U-box domain-containing protein | chr5:320983-323007 FORWARDweakly similar to ( 195) SPL11_ORYSA Spotted leaf protein 11 (Spotted leaf11) (Cell death-related protein SPL11) - Oryza sativa (Rice)moderately similar to ( 442) loc_os01g60860 12001.m12214 protein spotted leaf protein 11, putative, expressed …
29.5.11.4.2	protein.degradation.ubiquitin.E3.RING	cl2697.contig1_kv-1	Transcript	highly similar to ( 783) AT3G54850 | Symbols: ATPUB14, PUB14 | PUB14; ubiquitin-protein ligase | chr3:20321524-20323848 FORWARDhighly similar to ( 592) SPL11_ORYSA Spotted leaf protein 11 (Spotted leaf11) (Cell death-related protein SPL11) - Oryza sativa (Rice)highly similar to ( 652) loc_os06g01304 12006.m71404 protein spotted leaf protein 11, putative, expressed size 2343 gap 0 0%
29.5.11.4.2	protein.degradation.ubiquitin.E3.RING	unigene57820_kv-1	Transcript	highly similar to ( 997) AT1G24330 | Symbols: | armadillo/beta-catenin repeat family protein / U-box domain-containing family protein | chr1:8631779-8634835 FORWARDweakly similar to ( 184) SPL11_ORYSA Spotted leaf protein 11 (Spotted leaf11) (Cell death-related protein SPL11) - Oryza sativa (Rice)highly similar to ( 812) loc_os01g67500 12001.m42788 protein ubiquitin-protein ligase, putative, expr…
29.5.11.4.2	protein.degradation.ubiquitin.E3.RING	unigene3985_kv-1	Transcript	weakly similar to ( 178) AT2G02960 | Symbols: | zinc finger (C3HC4-type RING finger) family protein | chr2:862346-863980 REVERSEweakly similar to ( 170) loc_os09g24650 12009.m059975 protein protein binding protein, putative, expressed size 433 gap 0 0%
29.5.11.4.2	protein.degradation.ubiquitin.E3.RING	unigene31809_kv-1	Transcript	weakly similar to ( 185) AT3G61460 | Symbols: BRH1 | BRH1 (BRASSINOSTEROID-RESPONSIVE RING-H2); protein binding / zinc ion binding | chr3:22741701-22742213 REVERSEweakly similar to ( 117) loc_os04g49000 12004.m09835 protein RING zinc finger protein-like, putative, expressed size 775 gap 0 0%
29.5.11.4.2	protein.degradation.ubiquitin.E3.RING	unigene63039_kv-1	Transcript	weakly similar to ( 163) AT5G20885 | Symbols: | zinc finger (C3HC4-type RING finger) family protein | chr5:7084133-7084663 REVERSE size 702 gap 0 0%
29.5.11.4.2	protein.degradation.ubiquitin.E3.RING	unigene51824_kv-1	Transcript	moderately similar to ( 244) AT4G31410 | Symbols: | unknown protein | chr4:15244259-15245474 FORWARDweakly similar to ( 174) loc_os02g05710 12002.m05919 protein expressed protein size 902 gap 0 0%
29.5.11.4.2	protein.degradation.ubiquitin.E3.RING	unigene11677_kv-1	Transcript	highly similar to ( 889) AT3G46510 | Symbols: PUB13, ATPUB13 | PUB13 (PLANT U-BOX 13); ubiquitin-protein ligase | chr3:17124106-17126539 REVERSEhighly similar to ( 749) SPL11_ORYSA Spotted leaf protein 11 (Spotted leaf11) (Cell death-related protein SPL11) - Oryza sativa (Rice)highly similar to ( 764) loc_os03g16824 12003.m07115 protein spotted leaf protein 11, putative, expressed size 2601 gap 0…
29.5.11.4.2	protein.degradation.ubiquitin.E3.RING	cl3916.contig1_kv-1	Transcript	moderately similar to ( 222) AT4G02075 | Symbols: PIT1 | PIT1 (pitchoun 1); protein binding / zinc ion binding | chr4:913555-916414 REVERSEweakly similar to ( 194) loc_os01g19800 12001.m08517 protein PIT1, putative, expressed size 1117 gap 0 0%
29.5.11.4.2	protein.degradation.ubiquitin.E3.RING	unigene33720_kv-1	Transcript	highly similar to ( 675) AT1G71020 | Symbols: | armadillo/beta-catenin repeat family protein / U-box domain-containing protein | chr1:26790825-26792357 REVERSEmoderately similar to ( 427) SPL11_ORYSA Spotted leaf protein 11 (Spotted leaf11) (Cell death-related protein SPL11) - Oryza sativa (Rice)highly similar to ( 551) loc_os02g49950 12002.m10029 protein spotted leaf protein 11, putative, expres…
29.5.11.4.2	protein.degradation.ubiquitin.E3.RING	unigene10998_kv-1	Transcript	moderately similar to ( 208) AT4G03510 | Symbols: RMA1 | RMA1; protein binding / ubiquitin-protein ligase/ zinc ion binding | chr4:1557905-1558654 REVERSEweakly similar to ( 113) loc_os04g44820 12004.m09439 protein ring domain containing protein, putative, expressed size 1316 gap 0 0%
29.5.11.4.2	protein.degradation.ubiquitin.E3.RING	unigene49816_kv-1	Transcript	nearly identical (1215) AT1G03370 | Symbols: | protein binding / zinc ion binding | chr1:827182-834996 FORWARDnearly identical (1053) loc_os06g19400 12006.m06601 protein C2 domain containing protein, expressed size 2877 gap 0 0%
29.5.11.4.2	protein.degradation.ubiquitin.E3.RING	unigene68939_kv-1	Transcript	moderately similar to ( 283) AT3G09770 | Symbols: | zinc finger (C3HC4-type RING finger) family protein | chr3:2996629-2997835 REVERSEmoderately similar to ( 272) loc_os10g13670 12010.m04622 protein zinc finger, RING-type, putative, expressed size 667 gap 0 0%
29.5.11.4.2	protein.degradation.ubiquitin.E3.RING	unigene26619_kv-1	Transcript	highly similar to ( 518) AT2G35930 | Symbols: PUB23 | PUB23 (PLANT U-BOX 23); ubiquitin-protein ligase | chr2:15083101-15084336 REVERSEweakly similar to ( 134) SPL11_ORYSA Spotted leaf protein 11 (Spotted leaf11) (Cell death-related protein SPL11) - Oryza sativa (Rice)moderately similar to ( 382) loc_os02g33590 12002.m08452 protein ubiquitin-protein ligase, putative, expressed size 1628 gap 0 0%
29.5.11.4.2	protein.degradation.ubiquitin.E3.RING	unigene62132_kv-1	Transcript	weakly similar to ( 181) AT5G20885 | Symbols: | zinc finger (C3HC4-type RING finger) family protein | chr5:7084133-7084663 REVERSE size 852 gap 0 0%
29.5.11.4.2	protein.degradation.ubiquitin.E3.RING	unigene34497_kv-1	Transcript	weakly similar to ( 147) AT4G12710 | Symbols: | armadillo/beta-catenin repeat family protein | chr4:7485040-7486733 REVERSEvery weakly similar to (97.8) loc_os01g02200 12001.m06862 protein ubiquitin-protein ligase, putative, expressed size 594 gap 0 0%
29.5.11.4.2	protein.degradation.ubiquitin.E3.RING	unigene72628_kv-1	Transcript	moderately similar to ( 218) AT3G27330 | Symbols: | zinc finger (C3HC4-type RING finger) family protein | chr3:10116950-10120516 REVERSEmoderately similar to ( 210) loc_os08g02850 12008.m04428 protein ubiquitin-protein ligase/ zinc ion binding protein, putative, expressed size 516 gap 0 0%
29.5.11.4.2	protein.degradation.ubiquitin.E3.RING	unigene13846_kv-1	Transcript	weakly similar to ( 133) AT5G01880 | Symbols: | zinc finger (C3HC4-type RING finger) family protein | chr5:339017-339496 FORWARDweakly similar to ( 121) loc_os04g34230 12004.m08517 protein zinc finger, C3HC4 type family protein, expressed size 556 gap 0 0%
29.5.11.4.2	protein.degradation.ubiquitin.E3.RING	unigene64750_kv-1	Transcript	weakly similar to ( 193) AT4G03510 | Symbols: RMA1 | RMA1; protein binding / ubiquitin-protein ligase/ zinc ion binding | chr4:1557905-1558654 REVERSEweakly similar to ( 111) loc_os04g44820 12004.m09439 protein ring domain containing protein, putative, expressed size 1163 gap 0 0%
29.5.11.4.2	protein.degradation.ubiquitin.E3.RING	unigene69224_kv-1	Transcript	moderately similar to ( 250) AT3G18930 | Symbols: | zinc finger (C3HC4-type RING finger) family protein | chr3:6524110-6525345 REVERSEvery weakly similar to (82.8) EL5_ORYSA E3 ubiquitin-protein ligase EL5 (EC 6.3.2.-) - Oryza sativa (Rice)weakly similar to ( 149) loc_os12g40460 12012.m07830 protein zinc finger, C3HC4 type family protein, expressed size 2056 gap 0 0%
29.5.11.4.2	protein.degradation.ubiquitin.E3.RING	unigene44805_kv-1	Transcript	very weakly similar to (85.1) AT3G10910 | Symbols: | zinc finger (C3HC4-type RING finger) family protein | chr3:3413068-3413613 REVERSEvery weakly similar to (84.3) loc_os06g45580 12006.m09086 protein RING-H2 finger protein ATL5B precursor, putative, expressed size 264 gap 0 0%
29.5.11.4.2	protein.degradation.ubiquitin.E3.RING	unigene51086_kv-1	Transcript	moderately similar to ( 426) AT5G40720 | Symbols: | FUNCTIONS IN: molecular_function unknown; INVOLVED IN: biological_process unknown; LOCATED IN: cellular_component unknown; CONTAINS InterPro DOMAIN/s: Protein of unknown function DUF23 (InterPro:IPR008166); BEST Arabidopsis thaliana protein match is: zinc finger (C3HC4-type RING finger) family protein (TAIR:AT3G27330.1); Has 216 Blast hits to 21…
29.5.11.4.2	protein.degradation.ubiquitin.E3.RING	unigene58824_kv-1	Transcript	weakly similar to ( 154) AT3G10910 | Symbols: | zinc finger (C3HC4-type RING finger) family protein | chr3:3413068-3413613 REVERSEvery weakly similar to (80.5) EL5_ORYSA E3 ubiquitin-protein ligase EL5 (EC 6.3.2.-) - Oryza sativa (Rice)weakly similar to ( 140) loc_os04g34230 12004.m08517 protein zinc finger, C3HC4 type family protein, expressed size 819 gap 0 0%
29.5.11.4.3.2	protein.degradation.ubiquitin.E3.SCF.FBOX	unigene4485_kv-1	Transcript	weakly similar to ( 105) AT4G04480 | Symbols: | LOCATED IN: chloroplast; EXPRESSED IN: flower, pollen tube; EXPRESSED DURING: petal differentiation and expansion stage; BEST Arabidopsis thaliana protein match is: F-box family protein (TAIR:AT4G22030.1); Has 51 Blast hits to 51 proteins in 4 species: Archae - 0; Bacteria - 0; Metazoa - 0; Fungi - 0; Plants - 51; Viruses - 0; Other Eukaryotes - 0 (…
29.5.11.4.3.2	protein.degradation.ubiquitin.E3.SCF.FBOX	unigene25550_kv-1	Transcript	weakly similar to ( 194) AT1G30200 | Symbols: | F-box family protein | chr1:10625147-10626286 FORWARDweakly similar to ( 187) loc_os01g59690 12001.m12103 protein F-box domain containing protein, expressed size 1535 gap 0 0%
29.5.11.4.3.2	protein.degradation.ubiquitin.E3.SCF.FBOX	unigene2217_kv-1	Transcript	very weakly similar to (90.9) AT4G21510 | Symbols: | F-box family protein | chr4:11446193-11447025 REVERSE size 425 gap 0 0%
29.5.11.4.3.2	protein.degradation.ubiquitin.E3.SCF.FBOX	unigene62284_kv-1	Transcript	highly similar to ( 516) AT2G02870 | Symbols: | kelch repeat-containing F-box family protein | chr2:838378-839781 FORWARDmoderately similar to ( 459) loc_os03g07530 12003.m34796 protein kelch motif family protein, expressed size 2387 gap 0 0%
29.5.11.4.3.2	protein.degradation.ubiquitin.E3.SCF.FBOX	unigene62590_kv-1	Transcript	moderately similar to ( 461) AT2G26850 | Symbols: | F-box family protein | chr2:11449369-11450889 REVERSEmoderately similar to ( 442) loc_os01g17390 12001.m08330 protein cyclin-like F-box, putative, expressed size 1869 gap 0 0%
29.5.11.4.3.2	protein.degradation.ubiquitin.E3.SCF.FBOX	unigene69401_kv-1	Transcript	moderately similar to ( 239) AT1G30090 | Symbols: | kelch repeat-containing F-box family protein | chr1:10559746-10560942 REVERSEmoderately similar to ( 219) loc_os07g05880 12007.m079605 protein kelch motif family protein, expressed size 723 gap 0 0%
29.5.11.4.3.2	protein.degradation.ubiquitin.E3.SCF.FBOX	unigene17669_kv-1	Transcript	moderately similar to ( 225) AT1G30090 | Symbols: | kelch repeat-containing F-box family protein | chr1:10559746-10560942 REVERSEweakly similar to ( 192) loc_os07g05880 12007.m079605 protein kelch motif family protein, expressed size 664 gap 0 0%
29.5.11.4.3.2	protein.degradation.ubiquitin.E3.SCF.FBOX	unigene63880_kv-1	Transcript	very weakly similar to (92.0) AT3G48020 | Symbols: | FUNCTIONS IN: molecular_function unknown; INVOLVED IN: biological_process unknown; LOCATED IN: chloroplast; EXPRESSED IN: 11 plant structures; EXPRESSED DURING: 4 anthesis, LP.04 four leaves visible; BEST Arabidopsis thaliana protein match is: F-box family protein-related (TAIR:AT5G62860.1); Has 38 Blast hits to 38 proteins in 8 species: Archae…
29.5.11.4.3.2	protein.degradation.ubiquitin.E3.SCF.FBOX	unigene69938_kv-1	Transcript	moderately similar to ( 498) AT1G51550 | Symbols: | F-box family protein | chr1:19117646-19119291 REVERSEweakly similar to ( 115) ADO3_ORYSA Adagio-like protein 3 - Oryza sativa (Rice)moderately similar to ( 405) loc_os08g13360 12008.m26626 protein adagio protein 1, putative, expressed size 1248 gap 0 0%
29.5.11.20	protein.degradation.ubiquitin.proteasom	unigene11724_kv-1	Transcript	highly similar to ( 540) AT3G15180 | Symbols: | proteasome-related | chr3:5111952-5115803 FORWARDmoderately similar to ( 451) loc_os05g48340 12005.m27964 protein expressed protein size 2146 gap 0 0%
29.5.11.5	protein.degradation.ubiquitin.ubiquitin protease	unigene51749_kv-1	Transcript	very weakly similar to (95.1) AT5G57990 | Symbols: UBP23 | UBP23 (UBIQUITIN-SPECIFIC PROTEASE 23); ubiquitin thiolesterase/ ubiquitin-specific protease | chr5:23470218-23473997 REVERSEvery weakly similar to ( 100) loc_os06g08530 12006.m31849 protein ubiquitin-specific protease 23, putative, expressed size 1909 gap 0 0%
29.5.11.5	protein.degradation.ubiquitin.ubiquitin protease	unigene7582_kv-1	Transcript	moderately similar to ( 243) AT5G57990 | Symbols: UBP23 | UBP23 (UBIQUITIN-SPECIFIC PROTEASE 23); ubiquitin thiolesterase/ ubiquitin-specific protease | chr5:23470218-23473997 REVERSEmoderately similar to ( 204) loc_os06g08530 12006.m31849 protein ubiquitin-specific protease 23, putative, expressed size 817 gap 0 0%
29.5.11.5	protein.degradation.ubiquitin.ubiquitin protease	unigene18771_kv-1	Transcript	moderately similar to ( 447) AT5G57990 | Symbols: UBP23 | UBP23 (UBIQUITIN-SPECIFIC PROTEASE 23); ubiquitin thiolesterase/ ubiquitin-specific protease | chr5:23470218-23473997 REVERSEmoderately similar to ( 412) loc_os06g08530 12006.m31849 protein ubiquitin-specific protease 23, putative, expressed size 1243 gap 0 0%
29.6	protein.folding	unigene63113_kv-1	Transcript	highly similar to ( 688) AT5G21990 | Symbols: | tetratricopeptide repeat (TPR)-containing protein | chr5:7273395-7276318 FORWARDvery weakly similar to (83.2) FKB70_WHEAT 70 kDa peptidyl-prolyl isomerase (EC 5.2.1.8) (Peptidyl-prolyl cis-trans isomerase) (PPIase) (Rotamase) - Triticum aestivum (Wheat)highly similar to ( 523) loc_os07g06710 12007.m05131 protein TPR Domain containing protein, expres…
29.6	protein.folding	unigene72086_kv-1	Transcript	moderately similar to ( 262) AT4G19830 | Symbols: | immunophilin / FKBP-type peptidyl-prolyl cis-trans isomerase family protein | chr4:10772579-10773933 REVERSEmoderately similar to ( 268) loc_os02g07220 12002.m06069 protein FK506 binding protein, putative, expressed size 1119 gap 0 0%
29.6	protein.folding	unigene24144_kv-1	Transcript	moderately similar to ( 244) AT1G18170 | Symbols: | immunophilin / FKBP-type peptidyl-prolyl cis-trans isomerase family protein | chr1:6254291-6255507 FORWARDmoderately similar to ( 241) loc_os03g50080 12003.m10003 protein FK506 binding protein, putative, expressed size 962 gap 0 0%
29.6	protein.folding	unigene10406_kv-1	Transcript	moderately similar to ( 433) AT5G61670 | Symbols: | Encodes a close homolog of the Cauliflower OR (Orange) protein. The function of OR is to induce the differentiation of proplastids or other noncolored plastids into chromoplasts for carotenoid accumulation. Both proteins contain a Cysteine-rich zinc finger domain that is highly specific to DnaJ-like molecular chaperons. | chr5:24783629-24785201 …
29.4	protein.postranslational modification	unigene51558_kv-1	Transcript	highly similar to ( 571) AT5G66850 | Symbols: MAPKKK5 | MAPKKK5; ATP binding / kinase/ protein kinase/ protein serine/threonine kinase | chr5:26695965-26699159 REVERSEweakly similar to ( 126) M2K1_ORYSA Mitogen-activated protein kinase kinase 1 (EC 2.7.12.2) (MAP kinase kinase 1) (MAPKK1) (OsMEK1) - Oryza sativa (Rice)moderately similar to ( 441) loc_os03g55560 12003.m35425 protein MAPKKK5, putat…
29.4	protein.postranslational modification	unigene57098_kv-1	Transcript	weakly similar to ( 140) AT1G32640 | Symbols: ATMYC2, RD22BP1, JAI1, JIN1, MYC2, ZBF1 | MYC2; DNA binding / transcription activator/ transcription factor | chr1:11799042-11800913 REVERSEweakly similar to ( 125) loc_os10g42430 12010.m06996 protein transcription factor MYC7E, putative, expressed size 724 gap 0 0%
29.4	protein.postranslational modification	unigene9332_kv-1	Transcript	highly similar to ( 932) AT1G18890 | Symbols: ATCDPK1, CPK10 | ATCDPK1 (CALCIUM-DEPENDENT PROTEIN KINASE 1); calmodulin-dependent protein kinase/ kinase/ protein kinase | chr1:6523468-6525736 REVERSEhighly similar to ( 547) CDPK2_ORYSA Calcium-dependent protein kinase, isoform 2 (EC 2.7.11.1) (CDPK 2) - Oryza sativa (Rice)highly similar to ( 775) loc_os03g48270 12003.m09835 protein calcium-depend…
29.4	protein.postranslational modification	unigene11184_kv-1	Transcript	highly similar to ( 630) AT1G68410 | Symbols: | protein phosphatase 2C-related / PP2C-related | chr1:25650262-25652255 REVERSEhighly similar to ( 519) loc_os03g18970 12003.m07315 protein protein phosphatase 2C-like, putative, expressed size 2088 gap 0 0%
29.4	protein.postranslational modification	unigene49286_kv-1	Transcript	moderately similar to ( 451) AT5G66850 | Symbols: MAPKKK5 | MAPKKK5; ATP binding / kinase/ protein kinase/ protein serine/threonine kinase | chr5:26695965-26699159 REVERSEweakly similar to ( 123) M2K1_ORYSA Mitogen-activated protein kinase kinase 1 (EC 2.7.12.2) (MAP kinase kinase 1) (MAPKK1) (OsMEK1) - Oryza sativa (Rice)moderately similar to ( 441) loc_os03g55560 12003.m35425 protein MAPKKK5, p…
29.4	protein.postranslational modification	unigene15467_kv-1	Transcript	weakly similar to ( 134) AT5G01850 | Symbols: | protein kinase, putative | chr5:332829-334180 FORWARDweakly similar to ( 105) loc_os03g60150 12003.m10909 protein tyrosine-protein kinase 2, putative, expressed size 640 gap 0 0%
29.4	protein.postranslational modification	cl150.contig1_kv-1	Transcript	highly similar to ( 796) AT3G20410 | Symbols: CPK9 | CPK9 (calmodulin-domain protein kinase 9); calmodulin-dependent protein kinase/ kinase | chr3:7116388-7118824 FORWARDhighly similar to ( 789) CDPK2_ORYSA Calcium-dependent protein kinase, isoform 2 (EC 2.7.11.1) (CDPK 2) - Oryza sativa (Rice)highly similar to ( 789) loc_os07g33110 12007.m079696 protein calcium-dependent protein kinase, isoform …
29.4	protein.postranslational modification	cl668.contig2_kv-1	Transcript	moderately similar to ( 491) AT1G53570 | Symbols: MAP3KA, MAPKKK3 | MAP3KA; ATP binding / kinase/ protein kinase/ protein serine/threonine kinase | chr1:19987391-19990733 FORWARDweakly similar to ( 125) M2K1_ORYSA Mitogen-activated protein kinase kinase 1 (EC 2.7.12.2) (MAP kinase kinase 1) (MAPKK1) (OsMEK1) - Oryza sativa (Rice)moderately similar to ( 438) loc_os11g10100 12011.m28753 protein mit…
29.4	protein.postranslational modification	unigene71448_kv-1	Transcript	weakly similar to ( 137) AT5G05180 | Symbols: | unknown protein | chr5:1536924-1538318 FORWARDvery weakly similar to ( 100) loc_os01g07370 12001.m42607 protein CENP-E like kinetochore protein, putative, expressed size 1015 gap 0 0%
29.4	protein.postranslational modification	unigene10671_kv-1	Transcript	highly similar to ( 564) AT3G17090 | Symbols: | protein phosphatase 2C family protein / PP2C family protein | chr3:5826984-5829124 FORWARDmoderately similar to ( 454) loc_os03g61690 12003.m35643 protein catalytic/ protein phosphatase type 2C, putative, expressed size 1819 gap 0 0%
29.4	protein.postranslational modification	unigene38054_kv-1	Transcript	moderately similar to ( 313) AT1G47380 | Symbols: | protein phosphatase 2C-related / PP2C-related | chr1:17373004-17375305 REVERSEmoderately similar to ( 236) loc_os09g28560 12009.m06007 protein protein phosphatase 2C ABI1, putative, expressed size 722 gap 0 0%
29.4	protein.postranslational modification	unigene32052_kv-1	Transcript	moderately similar to ( 350) AT4G36950 | Symbols: MAPKKK21 | MAPKKK21; ATP binding / protein kinase/ protein serine/threonine kinase | chr4:17422834-17423844 REVERSEvery weakly similar to (92.8) M2K1_ORYSA Mitogen-activated protein kinase kinase 1 (EC 2.7.12.2) (MAP kinase kinase 1) (MAPKK1) (OsMEK1) - Oryza sativa (Rice)weakly similar to ( 193) loc_os02g21700 12002.m07409 protein mitogen-activat…
29.4	protein.postranslational modification	unigene24968_kv-1	Transcript	highly similar to ( 533) AT4G33920 | Symbols: | protein phosphatase 2C family protein / PP2C family protein | chr4:16260876-16262703 FORWARDmoderately similar to ( 491) loc_os12g39120 12012.m07697 protein catalytic/ protein phosphatase type 2C, putative, expressed size 1667 gap 0 0%
29.4	protein.postranslational modification	unigene65255_kv-1	Transcript	moderately similar to ( 387) AT3G12620 | Symbols: | protein phosphatase 2C family protein / PP2C family protein | chr3:4009510-4010993 REVERSEmoderately similar to ( 380) loc_os06g50380 12006.m31935 protein protein phosphatase 2C, putative, expressed size 1374 gap 0 0%
29.4	protein.postranslational modification	unigene63661_kv-1	Transcript	moderately similar to ( 486) AT4G33950 | Symbols: OST1, SNRK2-6, SRK2E, SNRK2.6, P44 | OST1 (OPEN STOMATA 1); calcium-dependent protein serine/threonine kinase/ kinase/ protein kinase | chr4:16272819-16274657 FORWARDhighly similar to ( 501) SAPK3_ORYSA Serine/threonine-protein kinase SAPK3 (EC 2.7.11.1) (Osmotic stress/abscisic acid-activated protein kinase 3) (Protein kinase REK) - Oryza sativa …
29.4	protein.postranslational modification	unigene23659_kv-1	Transcript	highly similar to ( 926) AT4G35310 | Symbols: CPK5, ATCPK5 | CPK5 (calmodulin-domain protein kinase 5); ATP binding / calcium ion binding / calmodulin-dependent protein kinase/ kinase/ protein kinase/ protein serine/threonine kinase | chr4:16802436-16804628 FORWARDhighly similar to ( 762) CDPK3_ORYSA Calcium-dependent protein kinase, isoform 11 (EC 2.7.11.1) (CDPK 11) - Oryza sativa (Rice)highly …
29.4	protein.postranslational modification	unigene21910_kv-1	Transcript	moderately similar to ( 428) AT3G12620 | Symbols: | protein phosphatase 2C family protein / PP2C family protein | chr3:4009510-4010993 REVERSEmoderately similar to ( 390) loc_os06g50380 12006.m31935 protein protein phosphatase 2C, putative, expressed size 873 gap 0 0%
29.4	protein.postranslational modification	unigene51275_kv-1	Transcript	weakly similar to ( 151) AT2G20050 | Symbols: | ATP binding / cAMP-dependent protein kinase regulator/ catalytic/ protein kinase/ protein serine/threonine phosphatase | chr2:8649779-8654193 REVERSEweakly similar to ( 173) loc_os02g17970 12002.m07041 protein cyclic nucleotide-binding domain containing protein, expressed size 919 gap 0 0%
29.4	protein.postranslational modification	unigene10395_kv-1	Transcript	highly similar to ( 593) AT4G18950 | Symbols: | ankyrin protein kinase, putative | chr4:10375685-10378129 FORWARDweakly similar to ( 112) CIPK1_ORYSA CIPK-like protein 1 (EC 2.7.11.1) (OsCK1) - Oryza sativa (Rice)highly similar to ( 556) loc_os01g54480 12001.m150710 protein serine/threonine-protein kinase TNNI3K, putative, expressed size 2330 gap 0 0%
29.4	protein.postranslational modification	unigene27213_kv-1	Transcript	moderately similar to ( 426) AT4G28400 | Symbols: | protein phosphatase 2C, putative / PP2C, putative | chr4:14048499-14050118 FORWARDmoderately similar to ( 379) loc_os07g32380 12007.m07503 protein protein phosphatase 2C isoform epsilon, putative, expressed size 1520 gap 0 0%
29.4	protein.postranslational modification	unigene57664_kv-1	Transcript	moderately similar to ( 484) AT5G55560 | Symbols: | protein kinase family protein | chr5:22506477-22507757 REVERSEvery weakly similar to (90.1) M2K1_ORYSA Mitogen-activated protein kinase kinase 1 (EC 2.7.12.2) (MAP kinase kinase 1) (MAPKK1) (OsMEK1) - Oryza sativa (Rice)moderately similar to ( 409) loc_os07g39520 12007.m08194 protein serine/threonine-protein kinase WNK2, putative, expressed size…
29.4	protein.postranslational modification	unigene5084_kv-1	Transcript	weakly similar to ( 108) AT3G19420 | Symbols: ATPEN2 | ATPEN2 (ARABIDOPSIS THALIANA PTEN 2); phosphatase/ protein tyrosine phosphatase | chr3:6731824-6735354 FORWARDweakly similar to ( 121) loc_os12g21890 12012.m06033 protein phosphoprotein phosphatase, putative, expressed size 676 gap 0 0%
29.4	protein.postranslational modification	cl5214.contig1_kv-1	Transcript	moderately similar to ( 386) AT1G07150 | Symbols: MAPKKK13 | MAPKKK13; ATP binding / kinase/ protein kinase/ protein serine/threonine kinase | chr1:2194279-2195778 REVERSEvery weakly similar to (99.0) RKIN1_SECCE Carbon catabolite derepressing protein kinase (EC 2.7.11.1) - Secale cereale (Rye)moderately similar to ( 237) loc_os03g18170 12003.m07242 protein mitogen-activated protein kinase kinase…
29.4	protein.postranslational modification	cl443.contig1_kv-1	Transcript	highly similar to ( 506) AT1G67580 | Symbols: | protein kinase family protein | chr1:25327727-25330965 REVERSEmoderately similar to ( 278) CDC21_ORYSA Cell division control protein 2 homolog 1 (EC 2.7.11.22) - Oryza sativa (Rice)moderately similar to ( 498) loc_os04g41100 12004.m35354 protein PITSLRE serine/threonine-protein kinase CDC2L1, putative, expressed size 2635 gap 0 0%
29.4	protein.postranslational modification	unigene34563_kv-1	Transcript	weakly similar to ( 159) loc_os12g16750 12012.m05633 protein retrotransposon protein, putative, unclassified size 823 gap 0 0%
29.4	protein.postranslational modification	unigene38541_kv-1	Transcript	weakly similar to ( 186) AT1G47380 | Symbols: | protein phosphatase 2C-related / PP2C-related | chr1:17373004-17375305 REVERSEweakly similar to ( 124) loc_os02g35910 12002.m08679 protein catalytic/ protein phosphatase type 2C, putative, expressed size 654 gap 0 0%
29.4	protein.postranslational modification	unigene9429_kv-1	Transcript	moderately similar to ( 310) AT2G32510 | Symbols: MAPKKK17 | MAPKKK17; ATP binding / kinase/ protein kinase/ protein serine/threonine kinase | chr2:13798821-13799939 REVERSEvery weakly similar to (95.5) M2K1_ORYSA Mitogen-activated protein kinase kinase 1 (EC 2.7.12.2) (MAP kinase kinase 1) (MAPKK1) (OsMEK1) - Oryza sativa (Rice)moderately similar to ( 270) loc_os05g46760 12005.m08798 protein mit…
29.4	protein.postranslational modification	unigene3770_kv-1	Transcript	highly similar to ( 542) AT1G20930 | Symbols: CDKB2;2 | CDKB2;2 (CYCLIN-DEPENDENT KINASE B2;2); cyclin-dependent protein kinase/ kinase | chr1:7292752-7294664 REVERSEhighly similar to ( 545) CDC2D_ANTMA Cell division control protein 2 homolog D (EC 2.7.11.22) (EC 2.7.11.23) - Antirrhinum majus (Garden snapdragon)highly similar to ( 504) loc_os08g40170 12008.m07997 protein cell division control pr…
29.4	protein.postranslational modification	unigene63703_kv-1	Transcript	highly similar to ( 825) AT5G24430 | Symbols: | calcium-dependent protein kinase, putative / CDPK, putative | chr5:8339390-8342913 REVERSEhighly similar to ( 704) CRK_DAUCA CDPK-related protein kinase (EC 2.7.11.1) (PK421) - Daucus carota (Carrot)highly similar to ( 784) loc_os10g36710 12010.m06477 protein CDPK-related protein kinase, putative, expressed size 2113 gap 0 0%
29.4	protein.postranslational modification	unigene25442_kv-1	Transcript	highly similar to ( 535) AT1G78230 | Symbols: | protein binding | chr1:29430226-29432516 FORWARDmoderately similar to ( 452) loc_os03g09070 12003.m06413 protein protein binding protein, putative, expressed size 2354 gap 0 0%
29.4	protein.postranslational modification	unigene10673_kv-1	Transcript	weakly similar to ( 146) AT4G29090 | Symbols: | reverse transcriptase, putative / RNA-dependent DNA polymerase, putative | chr4:14333528-14335255 FORWARDmoderately similar to ( 218) loc_os04g29469 12004.m08057 protein retrotransposon protein, putative, unclassified size 3386 gap 0 0%
29.4	protein.postranslational modification	cl1275.contig1_kv-1	Transcript	moderately similar to ( 284) AT1G07150 | Symbols: MAPKKK13 | MAPKKK13; ATP binding / kinase/ protein kinase/ protein serine/threonine kinase | chr1:2194279-2195778 REVERSEweakly similar to ( 153) loc_os03g18170 12003.m07242 protein mitogen-activated protein kinase kinase kinase 1, putative, expressed size 724 gap 0 0%
29.4	protein.postranslational modification	unigene1982_kv-1	Transcript	weakly similar to ( 122) AT1G07150 | Symbols: MAPKKK13 | MAPKKK13; ATP binding / kinase/ protein kinase/ protein serine/threonine kinase | chr1:2194279-2195778 REVERSE size 671 gap 0 0%
29.4	protein.postranslational modification	unigene24914_kv-1	Transcript	highly similar to ( 665) AT3G45640 | Symbols: ATMPK3, MPK3 | ATMPK3 (ARABIDOPSIS THALIANA MITOGEN-ACTIVATED PROTEIN KINASE 3); MAP kinase/ kinase/ protein binding / protein kinase | chr3:16756918-16758476 FORWARDhighly similar to ( 617) MMK1_MEDSA Mitogen-activated protein kinase homolog MMK1 (EC 2.7.11.24) (MAP kinase MSK7) (MAP kinase ERK1) - Medicago sativa (Alfalfa)highly similar to ( 613) lo…
29.4	protein.postranslational modification	unigene62057_kv-1	Transcript	moderately similar to ( 338) AT1G08650 | Symbols: PPCK1 | PPCK1 (PHOSPHOENOLPYRUVATE CARBOXYLASE KINASE); kinase/ protein serine/threonine kinase | chr1:2752206-2753232 FORWARDweakly similar to ( 197) CDPK_DAUCA Calcium-dependent protein kinase (EC 2.7.11.1) (CDPK) - Daucus carota (Carrot)moderately similar to ( 265) loc_os02g56310 12002.m10654 protein calcium-dependent protein kinase, isoform AK…
29.4	protein.postranslational modification	unigene24746_kv-1	Transcript	moderately similar to ( 499) AT5G01820 | Symbols: ATSR1, SnRK3.15, CIPK14, ATCIPK14 | ATSR1 (ARABIDOPSIS THALIANA SERINE/THREONINE PROTEIN KINASE 1); ATP binding / kinase/ protein kinase/ protein serine/threonine kinase | chr5:313423-314751 REVERSEmoderately similar to ( 313) CIPK1_ORYSA CIPK-like protein 1 (EC 2.7.11.1) (OsCK1) - Oryza sativa (Rice)moderately similar to ( 385) loc_os01g10890 120…
29.4	protein.postranslational modification	unigene63491_kv-1	Transcript	moderately similar to ( 308) AT1G05000 | Symbols: | tyrosine specific protein phosphatase family protein | chr1:1425660-1428393 FORWARDmoderately similar to ( 283) loc_os09g05020 12009.m22044 protein tyrosine specific protein phosphatase family protein, putative, expressed size 1237 gap 0 0%
29.4	protein.postranslational modification	unigene63877_kv-1	Transcript	moderately similar to ( 237) AT5G47750 | Symbols: D6PKL2, PK5 | D6PKL2 (D6 PROTEIN KINASE LIKE 2); kinase | chr5:19339947-19341864 REVERSEmoderately similar to ( 236) G11A_ORYSA Protein kinase G11A (EC 2.7.11.1) - Oryza sativa (Rice)moderately similar to ( 249) loc_os08g38320 12008.m080198 protein protein kinase G11A, putative, expressed size 641 gap 0 0%
29.4	protein.postranslational modification	unigene57944_kv-1	Transcript	moderately similar to ( 250) AT5G47750 | Symbols: D6PKL2, PK5 | D6PKL2 (D6 PROTEIN KINASE LIKE 2); kinase | chr5:19339947-19341864 REVERSEmoderately similar to ( 247) G11A_ORYSA Protein kinase G11A (EC 2.7.11.1) - Oryza sativa (Rice)moderately similar to ( 251) loc_os09g08420 12009.m04109 protein protein kinase G11A, putative, expressed size 385 gap 0 0%
29.4	protein.postranslational modification	unigene14448_kv-1	Transcript	highly similar to ( 542) AT5G25110 | Symbols: CIPK25, SnRK3.25 | CIPK25 (CBL-INTERACTING PROTEIN KINASE 25); ATP binding / kinase/ protein kinase/ protein serine/threonine kinase | chr5:8657740-8659206 REVERSEmoderately similar to ( 367) CIPK1_ORYSA CIPK-like protein 1 (EC 2.7.11.1) (OsCK1) - Oryza sativa (Rice)moderately similar to ( 452) loc_os09g25090 12009.m05662 protein CIPK-like protein 1, …
29.4	protein.postranslational modification	unigene63494_kv-1	Transcript	moderately similar to ( 287) AT1G05000 | Symbols: | tyrosine specific protein phosphatase family protein | chr1:1425660-1428393 FORWARDmoderately similar to ( 267) loc_os06g10650 12006.m05783 protein tyrosine specific protein phosphatase family protein, putative, expressed size 1084 gap 0 0%
29.4	protein.postranslational modification	unigene64188_kv-1	Transcript	weakly similar to ( 124) AT5G58140 | Symbols: PHOT2, NPL1 | PHOT2 (PHOTOTROPIN 2); FMN binding / blue light photoreceptor/ kinase/ protein serine/threonine kinase | chr5:23524771-23529993 FORWARDweakly similar to ( 113) loc_os04g23890 12004.m35267 protein phototropin-1, putative, expressed size 229 gap 0 0%
29.4	protein.postranslational modification	cl452.contig1_kv-1	Transcript	highly similar to ( 738) AT5G47750 | Symbols: D6PKL2, PK5 | D6PKL2 (D6 PROTEIN KINASE LIKE 2); kinase | chr5:19339947-19341864 REVERSEhighly similar to ( 667) G11A_ORYSA Protein kinase G11A (EC 2.7.11.1) - Oryza sativa (Rice)highly similar to ( 707) loc_os08g38320 12008.m080198 protein protein kinase G11A, putative, expressed size 2218 gap 0 0%
29.4	protein.postranslational modification	unigene63590_kv-1	Transcript	highly similar to ( 596) AT3G44610 | Symbols: | protein kinase family protein | chr3:16188266-16192107 REVERSEmoderately similar to ( 396) G11A_ORYSA Protein kinase G11A (EC 2.7.11.1) - Oryza sativa (Rice)highly similar to ( 510) loc_os11g05320 12011.m04730 protein protein kinase PVPK-1, putative, expressed size 1494 gap 0 0%
29.4	protein.postranslational modification	unigene61328_kv-1	Transcript	weakly similar to ( 189) AT5G47750 | Symbols: D6PKL2, PK5 | D6PKL2 (D6 PROTEIN KINASE LIKE 2); kinase | chr5:19339947-19341864 REVERSEweakly similar to ( 162) G11A_ORYSA Protein kinase G11A (EC 2.7.11.1) - Oryza sativa (Rice)weakly similar to ( 166) loc_os09g08420 12009.m04109 protein protein kinase G11A, putative, expressed size 323 gap 0 0%
29.4	protein.postranslational modification	unigene14317_kv-1	Transcript	moderately similar to ( 201) AT5G58140 | Symbols: PHOT2, NPL1 | PHOT2 (PHOTOTROPIN 2); FMN binding / blue light photoreceptor/ kinase/ protein serine/threonine kinase | chr5:23524771-23529993 FORWARDmoderately similar to ( 209) loc_os04g23890 12004.m35267 protein phototropin-1, putative, expressed size 340 gap 0 0%
29.4	protein.postranslational modification	unigene9945_kv-1	Transcript	highly similar to ( 576) AT5G10930 | Symbols: CIPK5, SnRK3.24 | CIPK5 (CBL-INTERACTING PROTEIN KINASE 5); ATP binding / kinase/ protein kinase/ protein serine/threonine kinase | chr5:3445569-3446906 REVERSEmoderately similar to ( 375) CIPK1_ORYSA CIPK-like protein 1 (EC 2.7.11.1) (OsCK1) - Oryza sativa (Rice)moderately similar to ( 479) loc_os09g25090 12009.m05662 protein CIPK-like protein 1, put…
29.4	protein.postranslational modification	unigene49964_kv-1	Transcript	weakly similar to ( 156) AT5G58140 | Symbols: PHOT2, NPL1 | PHOT2 (PHOTOTROPIN 2); FMN binding / blue light photoreceptor/ kinase/ protein serine/threonine kinase | chr5:23524771-23529993 FORWARDweakly similar to ( 136) loc_os04g23890 12004.m35267 protein phototropin-1, putative, expressed size 574 gap 0 0%
29.4	protein.postranslational modification	unigene9321_kv-1	Transcript	nearly identical (1285) AT5G58140 | Symbols: PHOT2, NPL1 | PHOT2 (PHOTOTROPIN 2); FMN binding / blue light photoreceptor/ kinase/ protein serine/threonine kinase | chr5:23524771-23529993 FORWARDmoderately similar to ( 354) G11A_ORYSA Protein kinase G11A (EC 2.7.11.1) - Oryza sativa (Rice)nearly identical (1201) loc_os04g23890 12004.m35267 protein phototropin-1, putative, expressed size 3714 gap 0…
29.4	protein.postranslational modification	unigene68603_kv-1	Transcript	weakly similar to ( 137) AT5G58140 | Symbols: PHOT2, NPL1 | PHOT2 (PHOTOTROPIN 2); FMN binding / blue light photoreceptor/ kinase/ protein serine/threonine kinase | chr5:23524771-23529993 FORWARDvery weakly similar to (92.4) KPK1_PHAVU Protein kinase PVPK-1 (EC 2.7.11.1) - Phaseolus vulgaris (Kidney bean) (French bean)weakly similar to ( 135) loc_os04g23890 12004.m35267 protein phototropin-1, put…
29.4.1	protein.postranslational modification.kinase	unigene12347_kv-1	Transcript	weakly similar to ( 118) AT1G67580 | Symbols: | protein kinase family protein | chr1:25327727-25330965 REVERSEweakly similar to ( 133) loc_os04g41100 12004.m35354 protein PITSLRE serine/threonine-protein kinase CDC2L1, putative, expressed size 1023 gap 0 0%
29.4.1	protein.postranslational modification.kinase	unigene67527_kv-1	Transcript	weakly similar to ( 137) AT3G24715 | Symbols: | ATP binding / protein kinase/ protein serine/threonine kinase/ protein tyrosine kinase | chr3:9025849-9029948 FORWARDvery weakly similar to (85.1) loc_os07g25680 12007.m06846 protein protein kinase domain containing protein, expressed size 882 gap 0 0%
29.4.1.57	protein.postranslational modification.kinase.receptor like cytoplasmatic kinase VII	unigene35039_kv-1	Transcript	moderately similar to ( 430) AT5G24010 | Symbols: | protein kinase family protein | chr5:8113910-8116384 FORWARDvery weakly similar to (96.3) CRI4_MAIZE Putative receptor protein kinase CRINKLY4 precursor (EC 2.7.11.1) - Zea mays (Maize)moderately similar to ( 296) loc_os06g22810 12006.m06934 protein protein kinase, putative, expressed size 1092 gap 0 0%
29.4.1.57	protein.postranslational modification.kinase.receptor like cytoplasmatic kinase VII	cl1210.contig1_kv-1	Transcript	moderately similar to ( 411) AT2G40270 | Symbols: | protein kinase family protein | chr2:16822136-16824327 REVERSEweakly similar to ( 137) CRI4_MAIZE Putative receptor protein kinase CRINKLY4 precursor (EC 2.7.11.1) - Zea mays (Maize)moderately similar to ( 416) loc_os03g18370 12003.m07260 protein ATP binding protein, putative, expressed size 2550 gap 0 0%
29.4.1.57	protein.postranslational modification.kinase.receptor like cytoplasmatic kinase VII	unigene51763_kv-1	Transcript	moderately similar to ( 418) AT5G24010 | Symbols: | protein kinase family protein | chr5:8113910-8116384 FORWARDmoderately similar to ( 203) CRI4_MAIZE Putative receptor protein kinase CRINKLY4 precursor (EC 2.7.11.1) - Zea mays (Maize)moderately similar to ( 387) loc_os01g56330 12001.m11789 protein protein kinase, putative, expressed size 948 gap 0 0%
29.4.1.57	protein.postranslational modification.kinase.receptor like cytoplasmatic kinase VII	unigene63323_kv-1	Transcript	highly similar to ( 583) AT1G07870 | Symbols: | protein kinase family protein | chr1:2429933-2431843 REVERSEmoderately similar to ( 235) NORK_PEA Nodulation receptor kinase precursor (EC 2.7.11.1) - Pisum sativum (Garden pea)moderately similar to ( 498) loc_os07g49470 12007.m09155 protein protein kinase APK1B, chloroplast precursor, putative, expressed size 1683 gap 0 0%
29.4.1.57	protein.postranslational modification.kinase.receptor like cytoplasmatic kinase VII	unigene60437_kv-1	Transcript	nearly identical (1147) AT5G54380 | Symbols: THE1 | THE1 (THESEUS1); kinase/ protein kinase | chr5:22077313-22079880 REVERSEmoderately similar to ( 263) NORK_MEDTR Nodulation receptor kinase precursor (EC 2.7.11.1) (Does not make infections protein 2) (Symbiosis receptor-like kinase) (MtSYMRK) - Medicago truncatula (Barrel medic)highly similar to ( 730) loc_os06g22810 12006.m06934 protein protein…
29.4.1.57	protein.postranslational modification.kinase.receptor like cytoplasmatic kinase VII	unigene63515_kv-1	Transcript	weakly similar to ( 169) AT2G05940 | Symbols: | protein kinase, putative | chr2:2287514-2289270 REVERSEweakly similar to ( 138) loc_os10g25550 12010.m05501 protein serine/threonine-protein kinase NAK, putative, expressed size 652 gap 0 0%
29.4.1.57	protein.postranslational modification.kinase.receptor like cytoplasmatic kinase VII	unigene55717_kv-1	Transcript	moderately similar to ( 415) AT5G58940 | Symbols: CRCK1 | CRCK1 (CALMODULIN-BINDING RECEPTOR-LIKE CYTOPLASMIC KINASE 1); ATP binding / kinase/ protein kinase/ protein serine/threonine kinase | chr5:23798659-23800716 FORWARDmoderately similar to ( 213) CRI4_MAIZE Putative receptor protein kinase CRINKLY4 precursor (EC 2.7.11.1) - Zea mays (Maize)moderately similar to ( 394) loc_os01g63280 12001.m1…
29.4.1.57	protein.postranslational modification.kinase.receptor like cytoplasmatic kinase VII	unigene26729_kv-1	Transcript	nearly identical (1251) AT3G51550 | Symbols: FER | FER (FERONIA); kinase/ protein kinase | chr3:19117877-19120564 REVERSEmoderately similar to ( 251) NORK_MEDTR Nodulation receptor kinase precursor (EC 2.7.11.1) (Does not make infections protein 2) (Symbiosis receptor-like kinase) (MtSYMRK) - Medicago truncatula (Barrel medic)nearly identical (1050) loc_os01g56330 12001.m11789 protein protein kin…
29.4.1.57	protein.postranslational modification.kinase.receptor like cytoplasmatic kinase VII	unigene65993_kv-1	Transcript	moderately similar to ( 412) AT2G26330 | Symbols: ER, QRP1 | ER (ERECTA); transmembrane receptor protein kinase | chr2:11208367-11213895 REVERSEweakly similar to ( 178) RPK1_IPONI Receptor-like protein kinase precursor (EC 2.7.11.1) - Ipomoea nil (Japanese morning glory) (Pharbitis nil)moderately similar to ( 403) loc_os06g10230 12006.m32010 protein receptor-like protein kinase 5 precursor, putat…
29.4.1.57	protein.postranslational modification.kinase.receptor like cytoplasmatic kinase VII	unigene11569_kv-1	Transcript	highly similar to ( 947) AT4G22130 | Symbols: SRF8 | SRF8 (STRUBBELIG-RECEPTOR FAMILY 8); ATP binding / kinase/ protein binding / protein kinase | chr4:11724781-11727331 FORWARDmoderately similar to ( 237) PSKR_DAUCA Phytosulfokine receptor precursor (EC 2.7.11.1) (Phytosulfokine LRR receptor kinase) - Daucus carota (Carrot)highly similar to ( 852) loc_os02g09740 12002.m100127 protein receptor pr…
29.4.1.57	protein.postranslational modification.kinase.receptor like cytoplasmatic kinase VII	unigene69459_kv-1	Transcript	highly similar to ( 508) AT2G23450 | Symbols: | protein kinase family protein | chr2:9988926-9991244 REVERSEmoderately similar to ( 216) CRI4_MAIZE Putative receptor protein kinase CRINKLY4 precursor (EC 2.7.11.1) - Zea mays (Maize)highly similar to ( 534) loc_os03g12470 12003.m06697 protein OsWAK25 - OsWAK receptor-like protein kinase, expressed size 1420 gap 0 0%
29.4.1.57	protein.postranslational modification.kinase.receptor like cytoplasmatic kinase VII	unigene33459_kv-1	Transcript	highly similar to ( 624) AT3G23750 | Symbols: | leucine-rich repeat family protein / protein kinase family protein | chr3:8558332-8561263 FORWARDmoderately similar to ( 210) CRI4_MAIZE Putative receptor protein kinase CRINKLY4 precursor (EC 2.7.11.1) - Zea mays (Maize)highly similar to ( 511) loc_os03g50810 12003.m10067 protein receptor protein kinase TMK1 precursor, putative, expressed size 1806…
29.4.1.57	protein.postranslational modification.kinase.receptor like cytoplasmatic kinase VII	unigene17326_kv-1	Transcript	moderately similar to ( 417) AT2G05940 | Symbols: | protein kinase, putative | chr2:2287514-2289270 REVERSEweakly similar to ( 167) NORK_PEA Nodulation receptor kinase precursor (EC 2.7.11.1) - Pisum sativum (Garden pea)moderately similar to ( 384) loc_os03g08170 12003.m06326 protein protein kinase APK1B, chloroplast precursor, putative, expressed size 923 gap 0 0%
29.4.1.57	protein.postranslational modification.kinase.receptor like cytoplasmatic kinase VII	unigene64066_kv-1	Transcript	weakly similar to ( 122) AT5G47070 | Symbols: | protein kinase, putative | chr5:19118683-19120528 REVERSEweakly similar to ( 122) loc_os02g43430 12002.m09378 protein protein kinase APK1B, chloroplast precursor, putative, expressed size 549 gap 0 0%
29.4.1.57	protein.postranslational modification.kinase.receptor like cytoplasmatic kinase VII	unigene51384_kv-1	Transcript	moderately similar to ( 477) AT2G16250 | Symbols: | leucine-rich repeat transmembrane protein kinase, putative | chr2:7039682-7042933 REVERSEweakly similar to ( 133) PSKR_DAUCA Phytosulfokine receptor precursor (EC 2.7.11.1) (Phytosulfokine LRR receptor kinase) - Daucus carota (Carrot)moderately similar to ( 414) loc_os03g51440 12003.m10123 protein ATP binding protein, putative, expressed size 15…
29.4.1.57	protein.postranslational modification.kinase.receptor like cytoplasmatic kinase VII	unigene55827_kv-1	Transcript	highly similar to ( 733) AT3G51550 | Symbols: FER | FER (FERONIA); kinase/ protein kinase | chr3:19117877-19120564 REVERSEmoderately similar to ( 228) NORK_MEDTR Nodulation receptor kinase precursor (EC 2.7.11.1) (Does not make infections protein 2) (Symbiosis receptor-like kinase) (MtSYMRK) - Medicago truncatula (Barrel medic)highly similar to ( 716) loc_os01g56330 12001.m11789 protein protein k…
29.4.1.57	protein.postranslational modification.kinase.receptor like cytoplasmatic kinase VII	unigene31506_kv-1	Transcript	highly similar to ( 567) AT1G20650 | Symbols: | ATP binding / protein kinase/ protein serine/threonine kinase | chr1:7158422-7160022 REVERSEmoderately similar to ( 231) CRI4_MAIZE Putative receptor protein kinase CRINKLY4 precursor (EC 2.7.11.1) - Zea mays (Maize)moderately similar to ( 451) loc_os01g71000 12001.m13144 protein protein kinase APK1B, chloroplast precursor, putative, expressed size …
29.4.1.57	protein.postranslational modification.kinase.receptor like cytoplasmatic kinase VII	unigene17160_kv-1	Transcript	moderately similar to ( 359) AT2G20300 | Symbols: ALE2 | ALE2 (Abnormal Leaf Shape 2); kinase | chr2:8756475-8759845 REVERSEweakly similar to ( 166) PSKR_DAUCA Phytosulfokine receptor precursor (EC 2.7.11.1) (Phytosulfokine LRR receptor kinase) - Daucus carota (Carrot)moderately similar to ( 318) loc_os02g57080 12002.m33474 protein ATP binding protein, putative, expressed size 878 gap 0 0%
29.4.1.57	protein.postranslational modification.kinase.receptor like cytoplasmatic kinase VII	unigene38506_kv-1	Transcript	weakly similar to ( 103) AT2G05940 | Symbols: | protein kinase, putative | chr2:2287514-2289270 REVERSE size 456 gap 0 0%
29.4.1.57	protein.postranslational modification.kinase.receptor like cytoplasmatic kinase VII	unigene6148_kv-1	Transcript	weakly similar to ( 160) AT3G51550 | Symbols: FER | FER (FERONIA); kinase/ protein kinase | chr3:19117877-19120564 REVERSEweakly similar to ( 117) NORK_MEDTR Nodulation receptor kinase precursor (EC 2.7.11.1) (Does not make infections protein 2) (Symbiosis receptor-like kinase) (MtSYMRK) - Medicago truncatula (Barrel medic)weakly similar to ( 166) loc_os01g56330 12001.m11789 protein protein kinas…
29.4.1.57	protein.postranslational modification.kinase.receptor like cytoplasmatic kinase VII	unigene51640_kv-1	Transcript	highly similar to ( 519) AT2G23200 | Symbols: | protein kinase family protein | chr2:9879351-9881855 FORWARDmoderately similar to ( 237) NORK_MEDTR Nodulation receptor kinase precursor (EC 2.7.11.1) (Does not make infections protein 2) (Symbiosis receptor-like kinase) (MtSYMRK) - Medicago truncatula (Barrel medic)moderately similar to ( 482) loc_os05g06990 12005.m05225 protein protein kinase, put…
29.2.1.1.1.1.530	protein.synthesis.ribosomal protein.prokaryotic.chloroplast.30S subunit.S30A	unigene9430_kv-1	Transcript	moderately similar to ( 349) AT5G24490 | Symbols: | 30S ribosomal protein, putative | chr5:8365690-8367178 FORWARDmoderately similar to ( 327) RR30_SPIOL Plastid-specific 30S ribosomal protein 1, chloroplast precursor (PSRP-1) (CS-S5) (CS5) (S22) (Ribosomal protein 1) - Spinacia oleracea (Spinach)moderately similar to ( 266) loc_os03g63950 12003.m35647 protein plastid-specific 30S ribosomal prote…
29.3.3	protein.targeting.chloroplast	cl3720.contig1_kv-1	Transcript	highly similar to ( 751) AT4G02510 | Symbols: TOC159, TOC86, PPI2, TOC160, ATTOC159 | TOC159 (TRANSLOCON AT THE OUTER ENVELOPE MEMBRANE OF CHLOROPLASTS 159); transmembrane receptor | chr4:1104766-1109360 FORWARDweakly similar to ( 107) TOC34_PEA Translocase of chloroplast 34 (EC 3.6.5.-) (34 kDa chloroplast outer envelope protein) (GTP-binding protein OEP34) (GTP-binding protein IAP34) - Pisum sa…
29.3.1	protein.targeting.nucleus	unigene61675_kv-1	Transcript	weakly similar to ( 124) AT3G29575 | Symbols: AFP3 | AFP3 (ABI FIVE BINDING PROTEIN 3) | chr3:11382416-11383657 REVERSEweakly similar to ( 104) loc_os07g41160 12007.m08352 protein RNA-binding protein, putative, expressed size 1320 gap 0 0%
29.3.1	protein.targeting.nucleus	unigene50569_kv-1	Transcript	moderately similar to ( 202) AT1G13740 | Symbols: AFP2 | AFP2 (ABI FIVE BINDING PROTEIN 2) | chr1:4713969-4715158 FORWARDweakly similar to ( 155) loc_os03g30570 12003.m35279 protein RNA-binding protein, putative, expressed size 1255 gap 0 0%
29.3.4.1	protein.targeting.secretory pathway.ER	cl4035.contig1_kv-1	Transcript	moderately similar to ( 292) AT1G29330 | Symbols: ATERD2, AERD2, ERD2 | ERD2 (ENDOPLASMIC RETICULUM RETENTION DEFECTIVE 2); KDEL sequence binding / receptor | chr1:10258580-10260906 REVERSEmoderately similar to ( 264) ERD2_PETHY ER lumen protein retaining receptor (HDEL receptor) (PGP169-12) - Petunia hybrida (Petunia)moderately similar to ( 271) loc_os05g45310 12005.m08656 protein ER lumen prote…
29.3.4.99	protein.targeting.secretory pathway.unspecified	cl1217.contig2_kv-1	Transcript	moderately similar to ( 225) AT2G24765 | Symbols: ARF3, ARL1, ATARL1 | ARF3 (ADP-RIBOSYLATION FACTOR 3); protein binding | chr2:10562822-10564742 FORWARDweakly similar to ( 145) ARF_VIGUN ADP-ribosylation factor - Vigna unguiculata (Cowpea)moderately similar to ( 222) loc_os08g15040 12008.m05627 protein ADP-ribosylation factor 3, putative, expressed size 860 gap 0 0%
29.3.4.99	protein.targeting.secretory pathway.unspecified	unigene51706_kv-1	Transcript	highly similar to ( 606) AT1G63300 | Symbols: | unknown protein | chr1:23482193-23486067 FORWARDvery weakly similar to (93.6) MFP1_TOBAC MAR-binding filament-like protein 1-1 - Nicotiana tabacum (Common tobacco)moderately similar to ( 331) loc_os10g36060 12010.m06420 protein chorion family 2 protein, expressed size 3142 gap 0 0%
1.3	PS.calvin cycle	unigene26004_kv-1	Transcript	weakly similar to ( 143) AT3G62410 | Symbols: CP12-2, CP12 | CP12-2; protein binding | chr3:23091006-23091401 FORWARDweakly similar to ( 125) loc_os03g19380 12003.m07355 protein CP12-2, putative, expressed size 701 gap 0 0%
1.3.4	PS.calvin cycle.GAP	unigene57310_kv-1	Transcript	highly similar to ( 752) AT2G24270 | Symbols: ALDH11A3 | ALDH11A3; 3-chloroallyl aldehyde dehydrogenase/ glyceraldehyde-3-phosphate dehydrogenase (NADP+) | chr2:10327325-10329601 REVERSEhighly similar to ( 775) GAPN_PEA NADP-dependent glyceraldehyde-3-phosphate dehydrogenase (EC 1.2.1.9) (Non-phosphorylating glyceraldehyde 3-phosphate dehydrogenase) (Glyceraldehyde-3-phosphate dehydrogenase [NADP…
1.3.2	PS.calvin cycle.rubisco small subunit	unigene24786_kv-1	Transcript	moderately similar to ( 298) AT5G38430 | Symbols: | ribulose bisphosphate carboxylase small chain 1B / RuBisCO small subunit 1B (RBCS-1B) (ATS1B) | chr5:15384350-15385155 REVERSEmoderately similar to ( 355) RBS_GOSHI Ribulose bisphosphate carboxylase small chain, chloroplast precursor (EC 4.1.1.39) (RuBisCO small subunit) - Gossypium hirsutum (Upland cotton)moderately similar to ( 228) loc_os12g1…
1.1.40	PS.lightreaction.cyclic electron flow-chlororespiration	unigene25184_kv-1	Transcript	moderately similar to ( 392) AT3G15840 | Symbols: PIFI | PIFI (post-illumination chlorophyll fluorescence increase) | chr3:5356782-5358070 REVERSEmoderately similar to ( 336) loc_os03g38950 12003.m35300 protein expressed protein size 1169 gap 0 0%
1.1.5.2	PS.lightreaction.other electron carrier (ox/red).ferredoxin	unigene31240_kv-1	Transcript	weakly similar to ( 174) AT1G10960 | Symbols: ATFD1 | ATFD1 (FERREDOXIN 1); 2 iron, 2 sulfur cluster binding / electron carrier/ iron-sulfur cluster binding | chr1:3664445-3664891 FORWARDweakly similar to ( 176) FER1_PEA Ferredoxin-1, chloroplast precursor (Ferredoxin I) - Pisum sativum (Garden pea)weakly similar to ( 155) loc_os08g01380 12008.m080056 protein ferredoxin-1, chloroplast precursor, …
1.1.5.2	PS.lightreaction.other electron carrier (ox/red).ferredoxin	unigene49425_kv-1	Transcript	weakly similar to ( 161) AT3G16250 | Symbols: NDF4 | NDF4 (NDH-DEPENDENT CYCLIC ELECTRON FLOW 1); electron carrier/ iron-sulfur cluster binding | chr3:5507091-5508320 REVERSEweakly similar to ( 131) loc_os07g30670 12007.m079681 protein electron carrier/ electron transporter/ iron ion binding protein, putative, expressed size 492 gap 0 0%
1.1.2.2	PS.lightreaction.photosystem I.PSI polypeptide subunits	unigene24303_kv-1	Transcript	moderately similar to ( 308) AT4G12800 | Symbols: PSAL | PSAL (photosystem I subunit L) | chr4:7521469-7522493 FORWARDmoderately similar to ( 299) PSAL_CUCSA Photosystem I reaction center subunit XI, chloroplast precursor (PSI-L) (PSI subunit V) - Cucumis sativus (Cucumber)moderately similar to ( 273) loc_os12g23200 12012.m26900 protein photosystem I reaction center subunit XI, chloroplast precur…
1.1.2.2	PS.lightreaction.photosystem I.PSI polypeptide subunits	unigene25685_kv-1	Transcript	moderately similar to ( 207) AT1G55670 | Symbols: PSAG | PSAG (PHOTOSYSTEM I SUBUNIT G) | chr1:20802874-20803356 REVERSEmoderately similar to ( 202) PSAG_SPIOL Photosystem I reaction center subunit V, chloroplast precursor (PSI-G) (Photosystem I 9 kDa protein) - Spinacia oleracea (Spinach)weakly similar to ( 181) loc_os09g30340 12009.m06185 protein photosystem I reaction center subunit V, chlorop…
1.1.1.1	PS.lightreaction.photosystem II.LHC-II	unigene24614_kv-1	Transcript	moderately similar to ( 457) AT5G01530 | Symbols: | chlorophyll A-B binding protein CP29 (LHCB4) | chr5:209084-210243 FORWARDmoderately similar to ( 248) CB29_CHLRE Chlorophyll a-b binding protein CP29 - Chlamydomonas reinhardtiimoderately similar to ( 452) loc_os07g37240 12007.m29225 protein expressed protein size 1084 gap 0 0%
1.1.1.1	PS.lightreaction.photosystem II.LHC-II	unigene25412_kv-1	Transcript	highly similar to ( 505) AT2G05100 | Symbols: LHCB2.1, LHCB2 | LHCB2.1; chlorophyll binding | chr2:1823449-1824331 REVERSEhighly similar to ( 536) CB21_GOSHI Chlorophyll a-b binding protein 151, chloroplast precursor (LHCII type II CAB-151) (LHCP) - Gossypium hirsutum (Upland cotton)moderately similar to ( 479) loc_os03g39610 12003.m35304 protein chlorophyll a-b binding protein, chloroplast precu…
1.1.1.2	PS.lightreaction.photosystem II.PSII polypeptide subunits	unigene25120_kv-1	Transcript	weakly similar to ( 125) AT4G21280 | Symbols: PSBQ, PSBQA, PSBQ-1 | oxygen-evolving enhancer protein 3, chloroplast, putative (PSBQ1) (PSBQ) | chr4:11334446-11335587 FORWARDweakly similar to ( 127) PSBQ1_MAIZE Oxygen-evolving enhancer protein 3-1, chloroplast precursor (OEE3) (16 kDa subunit of oxygen evolving system of photosystem II) (OEC 16 kDa subunit) - Zea mays (Maize)weakly similar to ( 11…
1.1.1.2	PS.lightreaction.photosystem II.PSII polypeptide subunits	unigene27009_kv-1	Transcript	weakly similar to ( 112) AT1G67740 | Symbols: PSBY, YCF32 | PSBY | chr1:25394429-25394998 REVERSEweakly similar to ( 114) PSBY_SPIOL Photosystem II core complex proteins psbY, chloroplast precursor (L-arginine-metabolizing enzyme) (L-AME) [Contains: Photosystem II protein psbY-1 (psbY-A1); Photosystem II protein psbY-2 (psbY-A2)] - Spinacia oleracea (Spinach)weakly similar to ( 114) loc_os08g0263…
1.1.1.2	PS.lightreaction.photosystem II.PSII polypeptide subunits	unigene26011_kv-1	Transcript	moderately similar to ( 371) AT1G06680 | Symbols: PSBP-1, OEE2, PSII-P | PSBP-1 (PHOTOSYSTEM II SUBUNIT P-1); poly(U) binding | chr1:2048076-2049186 FORWARDmoderately similar to ( 371) PSBP2_TOBAC Oxygen-evolving enhancer protein 2-2, chloroplast precursor (OEE2) (23 kDa subunit of oxygen evolving system of photosystem II) (OEC 23 kDa subunit) (23 kDa thylakoid membrane protein) - Nicotiana tabac…
1.1.1.2	PS.lightreaction.photosystem II.PSII polypeptide subunits	unigene27253_kv-1	Transcript	very weakly similar to (85.5) PSBQ_SPIOL Oxygen-evolving enhancer protein 3, chloroplast precursor (OEE3) (16 kDa subunit of oxygen evolving system of photosystem II) (OEC 16 kDa subunit) - Spinacia oleracea (Spinach) size 277 gap 0 0%
1.1.1.2	PS.lightreaction.photosystem II.PSII polypeptide subunits	unigene25680_kv-1	Transcript	moderately similar to ( 227) loc_os08g39430 12008.m07924 protein thylakoid lumenal 19 kDa protein, chloroplast precursor, putative, expressed size 967 gap 0 0%
1.1.1.2	PS.lightreaction.photosystem II.PSII polypeptide subunits	unigene25665_kv-1	Transcript	weakly similar to ( 189) AT1G03600 | Symbols: | photosystem II family protein | chr1:898916-899440 FORWARDweakly similar to ( 180) loc_os03g21560 12003.m07560 protein photosystem II 11 kD protein, putative, expressed size 804 gap 0 0%
1.1.30	PS.lightreaction.state transition	unigene25905_kv-1	Transcript	highly similar to ( 833) AT1G68830 | Symbols: STN7 | STN7 (Stt7 homolog STN7); kinase/ protein kinase | chr1:25872654-25875473 REVERSEmoderately similar to ( 332) STT7_CHLRE Serine/threonine-protein kinase stt7, chloroplast precursor (EC 2.7.11.1) - Chlamydomonas reinhardtiihighly similar to ( 772) loc_os05g47560 12005.m08829 protein serine/threonine-protein kinase SNT7, chloroplast precursor, pu…
21.2	redox.ascorbate and glutathione	unigene9844_kv-1	Transcript	weakly similar to ( 165) AT5G53560 | Symbols: ATB5-A, B5 #2, ATCB5-E, CB5-E | CB5-E (CYTOCHROME B5 ISOFORM E); heme binding | chr5:21759628-21760353 FORWARDweakly similar to ( 150) CYB5_TOBAC Cytochrome b5 - Nicotiana tabacum (Common tobacco)weakly similar to ( 153) loc_os10g37420 12010.m21998 protein cytochrome b5, putative, expressed size 761 gap 0 0%
21.2.1	redox.ascorbate and glutathione.ascorbate	unigene64496_kv-1	Transcript	moderately similar to ( 251) AT4G39830 | Symbols: | L-ascorbate oxidase, putative | chr4:18479103-18481184 FORWARDweakly similar to ( 175) ASO_CUCSA L-ascorbate oxidase precursor (EC 1.10.3.3) (Ascorbase) (ASO) - Cucumis sativus (Cucumber)moderately similar to ( 203) loc_os09g20090 12009.m05216 protein L-ascorbate oxidase precursor, putative, expressed size 511 gap 0 0%
21.2.2	redox.ascorbate and glutathione.glutathione	unigene25763_kv-1	Transcript	moderately similar to ( 298) AT4G11600 | Symbols: ATGPX6, PHGPX, LSC803 | ATGPX6 (GLUTATHIONE PEROXIDASE 6); glutathione peroxidase | chr4:7010021-7011330 REVERSEmoderately similar to ( 295) GPX4_CITSI Probable phospholipid hydroperoxide glutathione peroxidase (EC 1.11.1.12) (PHGPx) (Salt-associated protein) - Citrus sinensis (Sweet orange)moderately similar to ( 296) loc_os02g44500 12002.m09490 …
21.4	redox.glutaredoxins	cl451.contig1_kv-1	Transcript	weakly similar to ( 142) AT1G28480 | Symbols: GRX480 | GRX480; electron carrier/ protein disulfide oxidoreductase | chr1:10013634-10014047 REVERSEweakly similar to ( 125) loc_os05g48930 12005.m08964 protein OsGrx_S2 - glutaredoxin subgroup III, expressed size 749 gap 0 0%
21.1	redox.thioredoxin	unigene10973_kv-1	Transcript	moderately similar to ( 282) AT3G03860 | Symbols: ATAPRL5 | ATAPRL5 (APR-like 5) | chr3:992465-994315 FORWARDmoderately similar to ( 204) loc_os03g59170 12003.m34717 protein OsAPRL5 - Oryza sativa adenosine 5'-phosphosulfate reductase-like, expressed size 1282 gap 0 0%
21.1	redox.thioredoxin	unigene60684_kv-1	Transcript	very weakly similar to (83.6) AT3G08710 | Symbols: ATH9 | ATH9 (thioredoxin H-type 9) | chr3:2645590-2646304 FORWARD size 445 gap 0 0%
21.1	redox.thioredoxin	unigene72263_kv-1	Transcript	weakly similar to ( 114) AT1G11530 | Symbols: ATCXXS1 | ATCXXS1 (C-terminal cysteine residue is changed to a serine 1); protein disulfide isomerase | chr1:3874518-3875311 FORWARDvery weakly similar to (93.6) loc_os04g53740 12004.m35046 protein thioredoxin-like 4, putative, expressed size 270 gap 0 0%
21.1	redox.thioredoxin	unigene63471_kv-1	Transcript	moderately similar to ( 237) AT1G52260 | Symbols: ATPDIL1-5, ATPDI3, PDI3 | ATPDIL1-5 (PDI-LIKE 1-5); protein disulfide isomerase | chr1:19460694-19463346 FORWARDvery weakly similar to (98.2) PDI_RICCO Protein disulfide-isomerase precursor (EC 5.3.4.1) (PDI) - Ricinus communis (Castor bean)weakly similar to ( 189) loc_os06g06790 12006.m05404 protein OsPDIL1-5 - Oryza sativa protein disulfide isom…
21.1	redox.thioredoxin	unigene60683_kv-1	Transcript	moderately similar to ( 207) AT3G08710 | Symbols: ATH9 | ATH9 (thioredoxin H-type 9) | chr3:2645590-2646304 FORWARDweakly similar to ( 112) TRXH_ORYSA Thioredoxin H-type (TRX-H) (Phloem sap 13 kDa protein 1) - Oryza sativa (Rice)weakly similar to ( 190) loc_os01g07376 12001.m07364 protein thioredoxin H-type, putative, expressed size 697 gap 0 0%
21.1	redox.thioredoxin	unigene57086_kv-1	Transcript	moderately similar to ( 234) AT5G06690 | Symbols: WCRKC1 | WCRKC1 (WCRKC THIOREDOXIN 1) | chr5:2060852-2061956 REVERSEweakly similar to ( 169) loc_os02g53400 12002.m10369 protein thioredoxin-like 5, chloroplast precursor, putative, expressed size 884 gap 0 0%
21.1	redox.thioredoxin	unigene23788_kv-1	Transcript	weakly similar to ( 138) AT5G52780 | Symbols: | unknown protein | chr5:21390943-21391449 REVERSEweakly similar to ( 122) loc_os10g38910 12010.m06658 protein ABC-type Co2+ transport system, permease component, putative, expressed size 1404 gap 0 0%
21.1	redox.thioredoxin	unigene24833_kv-1	Transcript	moderately similar to ( 389) AT1G76080 | Symbols: ATCDSP32, CDSP32 | CDSP32 (CHLOROPLASTIC DROUGHT-INDUCED STRESS PROTEIN OF 32 KD) | chr1:28548063-28549348 REVERSEmoderately similar to ( 366) loc_os07g29410 12007.m29166 protein electron transporter/ thiol-disulfide exchange intermediate, putative, expressed size 986 gap 0 0%
27.1	RNA.processing	unigene56278_kv-1	Transcript	highly similar to ( 628) AT2G25290 | Symbols: | binding | chr2:10766192-10768517 REVERSEhighly similar to ( 563) loc_os09g38390 12009.m06780 protein cytoskeletal protein, putative, expressed size 2593 gap 0 0%
27.1.19	RNA.processing.ribonucleases	unigene50830_kv-1	Transcript	moderately similar to ( 275) AT5G22250 | Symbols: | CCR4-NOT transcription complex protein, putative | chr5:7365605-7366441 REVERSEmoderately similar to ( 216) loc_os02g55300 12002.m10556 protein CCR4-NOT transcription complex subunit 7, putative, expressed size 547 gap 0 0%
27.1.19	RNA.processing.ribonucleases	unigene24643_kv-1	Transcript	weakly similar to ( 143) BEV1F_BETVE Major pollen allergen Bet v 1-F/I (Bet v I-F/I) - Betula verrucosa (White birch) (Betula pendula)very weakly similar to (88.6) loc_os03g18850 12003.m07305 protein pathogenesis-related protein 1, putative, expressed size 888 gap 0 0%
27.1.19	RNA.processing.ribonucleases	unigene27212_kv-1	Transcript	weakly similar to ( 134) BEV1M_BETVE Major pollen allergen Bet v 1-M/N (Bet v I-M/N) - Betula verrucosa (White birch) (Betula pendula)very weakly similar to (84.7) loc_os03g18850 12003.m07305 protein pathogenesis-related protein 1, putative, expressed size 774 gap 0 0%
27.1.19	RNA.processing.ribonucleases	unigene34563_kv-1	Transcript	weakly similar to ( 159) loc_os12g16750 12012.m05633 protein retrotransposon protein, putative, unclassified size 823 gap 0 0%
27.1.19	RNA.processing.ribonucleases	unigene5630_kv-1	Transcript	weakly similar to ( 136) BEV1K_BETVE Major pollen allergen Bet v 1-K (Bet v I-K) - Betula verrucosa (White birch) (Betula pendula) size 493 gap 0 0%
27.1.19	RNA.processing.ribonucleases	unigene10673_kv-1	Transcript	weakly similar to ( 146) AT4G29090 | Symbols: | reverse transcriptase, putative / RNA-dependent DNA polymerase, putative | chr4:14333528-14335255 FORWARDmoderately similar to ( 218) loc_os04g29469 12004.m08057 protein retrotransposon protein, putative, unclassified size 3386 gap 0 0%
27.1.19	RNA.processing.ribonucleases	unigene60843_kv-1	Transcript	moderately similar to ( 250) loc_os12g29700 12012.m06784 protein retrotransposon protein, putative, unclassified size 927 gap 0 0%
27.1.2	RNA.processing.RNA helicase	cl1528.contig1_kv-1	Transcript	highly similar to ( 765) AT3G01540 | Symbols: DRH1, ATDRH1 | DRH1 (DEAD BOX RNA HELICASE 1); ATP-dependent RNA helicase/ ATPase | chr3:213077-216142 REVERSEhighly similar to ( 740) DB10_NICSY ATP-dependent RNA helicase-like protein DB10 (EC 3.6.1.-) - Nicotiana sylvestris (Wood tobacco)highly similar to ( 716) loc_os01g07740 12001.m42881 protein ATP-dependent RNA helicase-like protein DB10, putat…
27.1.2	RNA.processing.RNA helicase	unigene50750_kv-1	Transcript	highly similar to ( 719) AT3G13920 | Symbols: EIF4A1, RH4, TIF4A1 | EIF4A1 (EUKARYOTIC TRANSLATION INITIATION FACTOR 4A1); ATP-dependent helicase/ translation initiation factor | chr3:4592635-4594094 REVERSEhighly similar to ( 741) IF4A8_TOBAC Eukaryotic initiation factor 4A-8 (EC 3.6.1.-) (ATP-dependent RNA helicase eIF4A-8) (eIF-4A-8) - Nicotiana tabacum (Common tobacco)highly similar to ( 734)…
27.1.2	RNA.processing.RNA helicase	unigene12722_kv-1	Transcript	moderately similar to ( 265) AT5G14610 | Symbols: | ATP binding / ATP-dependent helicase/ helicase/ nucleic acid binding / protein binding | chr5:4711271-4714713 FORWARDmoderately similar to ( 273) DB10_NICSY ATP-dependent RNA helicase-like protein DB10 (EC 3.6.1.-) - Nicotiana sylvestris (Wood tobacco)moderately similar to ( 269) loc_os01g07740 12001.m42881 protein ATP-dependent RNA helicase-lik…
27.3.3	RNA.regulation of transcription.AP2/EREBP, APETALA2/Ethylene-responsive element binding protein family	unigene4114_kv-1	Transcript	weakly similar to ( 175) AT5G25190 | Symbols: | ethylene-responsive element-binding protein, putative | chr5:8707007-8707655 REVERSEweakly similar to ( 119) loc_os02g55380 12002.m10564 protein ethylene response factor 1, putative, expressed size 904 gap 0 0%
27.3.3	RNA.regulation of transcription.AP2/EREBP, APETALA2/Ethylene-responsive element binding protein family	unigene31162_kv-1	Transcript	weakly similar to ( 198) AT5G11590 | Symbols: TINY2 | TINY2 (TINY2); DNA binding / transcription factor | chr5:3727789-3728499 REVERSEvery weakly similar to (84.0) ERF1_ORYSA Ethylene-responsive transcription factor 1 (Ethylene-responsive element-binding factor 1) (EREBP-1) (OsEREBP1) - Oryza sativa (Rice)weakly similar to ( 160) loc_os06g36000 12006.m08137 protein transcriptional factor TINY, pu…
27.3.3	RNA.regulation of transcription.AP2/EREBP, APETALA2/Ethylene-responsive element binding protein family	unigene11425_kv-1	Transcript	weakly similar to ( 132) AT5G64750 | Symbols: ABR1 | ABR1 (ABA REPRESSOR1); DNA binding / transcription factor | chr5:25891679-25893656 FORWARDweakly similar to ( 107) loc_os01g64790 12001.m12592 protein AP2 domain containing protein, expressed size 1354 gap 0 0%
27.3.3	RNA.regulation of transcription.AP2/EREBP, APETALA2/Ethylene-responsive element binding protein family	unigene56473_kv-1	Transcript	weakly similar to ( 167) AT4G13040 | Symbols: | AP2 domain-containing transcription factor family protein | chr4:7613720-7615310 FORWARDweakly similar to ( 184) loc_os02g29550 12002.m33690 protein DNA binding protein, putative, expressed size 1843 gap 0 0%
[truncated: 523 more rows]
